# Supplementary material for: Identification and analysis of short-term and long-term salt-associated lncRNAs in the leaf of Avicennia marina
Source: BMC Plant Biol. 2024 Jun 5;24:500. doi: 10.1186/s12870-024-05216-z (PMC11151563; doi:10.1186/s12870-024-05216-z)
Supplement: Supplementary file 1 — Additional file 1: Table S1. Short-term salt-associated lncRNAs in the leaf. [file 12870_2024_5216_MOESM1_ESM.xlsx]

## Sheet: Sheet 1
Table S1. Short-term salt-associated lncRNAs in the leaf of Avicennia marina
GeneId	Salt_Leaf_Contrl.FPKM	Salt_Leaf_24h.FPKM	Salt_Leaf_48h.FPKM	Type
Amarina.38.1	0.17529	0.314527	1.20696	Upregulated
Amarina.85.1	3.55144	4.22141	10.1348	Upregulated
Amarina.100.2	0.270857	1.71313	0.646327	Upregulated
Amarina.182.17	0	1.94097	3.05211	Upregulated
Amarina.277.1	1.68346	3.03946	3.89752	Upregulated
Amarina.340.2	0	2.90441	3.60096	Upregulated
Amarina.395.3	0.68163	2.58619	1.18413	Upregulated
Amarina.472.2	0	1.77156	0.264865	Upregulated
Amarina.711.7	0	1.20335	1.02053	Upregulated
Amarina.1146.1	0.485441	1.70408	0.950608	Upregulated
Amarina.1146.2	0	0.4893	1.3022	Upregulated
Amarina.1238.5	2.72996	3.19198	9.35802	Upregulated
Amarina.1307.1	0	0.510009	0.430273	Upregulated
Amarina.1386.5	0	3.77222	4.12348	Upregulated
Amarina.1386.8	3.25791	11.2244	6.17939	Upregulated
Amarina.1431.5	0	1.64598	2.11757	Upregulated
Amarina.1544.7	0	0.579473	0.537169	Upregulated
Amarina.1654.6	0	0.378286	0.637925	Upregulated
Amarina.1669.5	0	1.08705	0.523965	Upregulated
Amarina.1669.8	0	1.40479	0.63127	Upregulated
Amarina.1808.3	0	0.525594	1.26938	Upregulated
Amarina.1818.1	0.325695	0.330772	1.39529	Upregulated
Amarina.1839.1	0.283331	0.863244	1.65077	Upregulated
Amarina.1976.6	0	0.2437	0.906832	Upregulated
Amarina.2215.2	0.149802	1.21394	1.13145	Upregulated
Amarina.2215.4	5.61584	7.78105	11.741	Upregulated
Amarina.2326.6	0	1.32576	4.37598	Upregulated
Amarina.2446.1	0	0.553646	0.350199	Upregulated
Amarina.2454.1	0.137571	0.546373	0.938381	Upregulated
Amarina.2454.3	0	0.645142	0.405178	Upregulated
Amarina.2455.1	0	1.448	1.22161	Upregulated
Amarina.2509.2	0	2.42584	1.19063	Upregulated
Amarina.2596.1	0	1.70411	0.887881	Upregulated
Amarina.2836.12	0	0.695258	0.711165	Upregulated
Amarina.2850.2	2.32366	4.23199	7.71175	Upregulated
Amarina.2950.1	0	1.33263	2.12697	Upregulated
Amarina.3164.12	0	0.109037	1.65087	Upregulated
Amarina.3190.1	7.21404	20.5203	12.7429	Upregulated
Amarina.3703.4	0	0.89359	1.68086	Upregulated
Amarina.3986.10	0	0.517659	0.631665	Upregulated
Amarina.4021.3	0	0.421069	0.747482	Upregulated
Amarina.4021.6	1.97295	2.07405	5.09862	Upregulated
Amarina.4104.2	0	1.31132	0.149211	Upregulated
Amarina.4132.7	0.689125	3.79629	2.2683	Upregulated
Amarina.4210.1	0.681984	5.78254	0.746029	Upregulated
Amarina.4210.2	0	1.35197	0.724326	Upregulated
Amarina.4211.1	0.304306	2.53668	0.787412	Upregulated
Amarina.4235.97	0	0.685443	0.893983	Upregulated
Amarina.4380.2	0.234721	1.2683	1.7965	Upregulated
Amarina.4498.2	0	2.52896	3.39471	Upregulated
Amarina.4594.4	0.621128	2.40426	1.61777	Upregulated
Amarina.4755.1	5.05317	28.248	38.5965	Upregulated
Amarina.4757.2	2.28802	5.42599	2.4086	Upregulated
Amarina.4791.3	0	1.60924	0.544521	Upregulated
Amarina.4805.2	0.177695	0.881788	0.917623	Upregulated
Amarina.4830.1	0.158542	3.22027	1.63008	Upregulated
Amarina.4859.3	0.343099	1.835	1.30734	Upregulated
Amarina.4893.1	0	0.575493	0.630294	Upregulated
Amarina.4948.1	0.241067	0.680737	1.36689	Upregulated
Amarina.5058.1	0.508007	1.06932	8.56733	Upregulated
Amarina.5058.4	0.305828	0.336072	1.14646	Upregulated
Amarina.5203.1	0	4.21432	4.11521	Upregulated
Amarina.5477.2	0	0.501965	0.0836299	Upregulated
Amarina.5832.1	0	0.89845	0.560373	Upregulated
Amarina.5902.2	1.73977	4.19228	2.86028	Upregulated
Amarina.5902.4	0.518574	1.05932	1.98391	Upregulated
Amarina.5984.1	0	0.97061	0.272954	Upregulated
Amarina.6020.3	0	1.26448	0.92519	Upregulated
Amarina.6020.4	0.461466	2.03705	1.18266	Upregulated
Amarina.6061.9	0	0.560102	0.456503	Upregulated
Amarina.6442.2	0	1.17866	1.59537	Upregulated
Amarina.6455.1	0	32.213	7.89741	Upregulated
Amarina.6614.1	0	2.67984	0.801221	Upregulated
Amarina.6685.3	0.806426	2.61437	2.94433	Upregulated
Amarina.6696.1	7.46818	9.61585	22.2734	Upregulated
Amarina.6881.5	0.954825	2.02521	3.20562	Upregulated
Amarina.6899.12	1.05118	3.32743	2.51519	Upregulated
Amarina.7009.2	1.40162	1.8298	4.67593	Upregulated
Amarina.7334.12	0	0.689547	0.067001	Upregulated
Amarina.7354.3	0	0.605182	1.39261	Upregulated
Amarina.7593.1	1.93828	4.33702	8.58392	Upregulated
Amarina.7753.24	0.236444	0.313614	1.59152	Upregulated
Amarina.7753.25	0	0.772866	1.41405	Upregulated
Amarina.7885.1	0	0.894294	1.16074	Upregulated
Amarina.7900.1	0.393995	2.13193	0.786895	Upregulated
Amarina.7924.4	6.04915	6.62567	16.6944	Upregulated
Amarina.7955.1	0	3.47814	1.17103	Upregulated
Amarina.7955.17	0	0.962497	1.60894	Upregulated
Amarina.7955.18	0.220889	2.89502	1.05099	Upregulated
Amarina.7937.2	3.37492	4.20627	10.2379	Upregulated
Amarina.8152.2	0.160728	1.08684	0.725541	Upregulated
Amarina.8154.5	0	2.62354	2.19213	Upregulated
Amarina.8239.1	0	0.902893	0.507822	Upregulated
Amarina.8335.1	0.408717	1.01646	1.37381	Upregulated
Amarina.8555.3	0	0.69174	1.20081	Upregulated
Amarina.8622.8	0	0.585147	0.988092	Upregulated
Amarina.8622.19	0	0.974943	0.184895	Upregulated
Amarina.8771.7	0	0.359965	2.56142	Upregulated
Amarina.9159.1	0	1.03188	2.90068	Upregulated
Amarina.9212.1	1.99107	6.01414	4.38091	Upregulated
Amarina.9213.3	0	8.90648	8.11178	Upregulated
Amarina.9222.3	0.393502	2.55416	3.09187	Upregulated
Amarina.9354.2	0.67178	1.7464	4.11501	Upregulated
Amarina.9386.3	0.714134	2.4601	1.72335	Upregulated
Amarina.9419.2	0	0.807528	4.18727	Upregulated
Amarina.9689.3	0	0.393768	2.18749	Upregulated
Amarina.9823.29	0.311206	1.49116	0.610998	Upregulated
Amarina.9906.1	0.715405	2.0612	3.2132	Upregulated
Amarina.10211.1	0	0.732536	0.824012	Upregulated
Amarina.10358.2	4.98877	7.4138	13.7896	Upregulated
Amarina.10559.1	0.867653	2.9452	1.87485	Upregulated
Amarina.10582.17	0	0.581573	0.170245	Upregulated
Amarina.10582.25	0.132975	0.863947	0.822336	Upregulated
Amarina.10595.3	0	1.37347	0.736861	Upregulated
Amarina.10842.2	0.470473	2.70448	3.02631	Upregulated
Amarina.10842.3	0.714919	7.10131	1.89173	Upregulated
Amarina.10872.1	1.41543	1.64165	4.62638	Upregulated
Amarina.11035.6	0	0.636663	0.255061	Upregulated
Amarina.11219.9	0.645207	1.97759	2.39942	Upregulated
Amarina.11240.4	0.330769	1.57911	1.10615	Upregulated
Amarina.11371.3	0.323378	2.06444	1.82131	Upregulated
Amarina.11619.9	0.214612	0.630973	2.17951	Upregulated
Amarina.11619.14	1.82139	5.0517	7.90914	Upregulated
Amarina.11619.16	2.69361	4.22218	11.0347	Upregulated
Amarina.11735.3	0.342499	0.864962	2.13417	Upregulated
Amarina.11774.2	0	0.685448	0.506643	Upregulated
Amarina.11845.3	0	1.99686	2.43961	Upregulated
Amarina.11970.7	1.01179	1.39833	2.97304	Upregulated
Amarina.12063.8	0	0.535382	1.89328	Upregulated
Amarina.12133.2	0	1.02223	1.13803	Upregulated
Amarina.12187.1	1.51588	3.84876	5.84467	Upregulated
Amarina.12296.2	0.820373	1.3757	2.21885	Upregulated
Amarina.12296.7	0	2.41662	2.15638	Upregulated
Amarina.12410.1	0	0.714289	0.182139	Upregulated
Amarina.12709.1	2.46982	7.21654	6.65269	Upregulated
Amarina.12961.1	0	4.06396	0.991163	Upregulated
Amarina.13140.14	0	0.835338	1.42396	Upregulated
Amarina.13237.2	0	1.59075	2.72443	Upregulated
Amarina.13381.1	0.432842	1.68089	0.621043	Upregulated
Amarina.13607.1	0	0.428248	0.812016	Upregulated
Amarina.13737.1	0	1.55602	1.47216	Upregulated
Amarina.13742.1	0	3.55256	4.03764	Upregulated
Amarina.13752.6	0	1.25638	0.414353	Upregulated
Amarina.13907.1	0.802698	0.90579	11.8382	Upregulated
Amarina.14090.1	0	1.38529	0.842524	Upregulated
Amarina.14465.2	0.53004	2.72482	14.9771	Upregulated
Amarina.14638.1	0	1.93776	0.165773	Upregulated
Amarina.14638.4	1.6062	6.25597	1.63928	Upregulated
Amarina.14638.8	0	1.66495	0.465459	Upregulated
Amarina.14719.1	0	1.88604	1.09145	Upregulated
Amarina.14726.15	0.131716	0.976732	0.897854	Upregulated
Amarina.14731.1	0.954079	2.70112	3.87147	Upregulated
Amarina.14768.2	0.182024	3.34198	0.956387	Upregulated
Amarina.14905.2	0	0.65267	0.526826	Upregulated
Amarina.14920.4	0	0.812066	1.58079	Upregulated
Amarina.14917.2	0.792472	2.83697	1.49353	Upregulated
Amarina.15051.2	0.758878	5.62488	1.51716	Upregulated
Amarina.15247.6	0	0.885322	0.287227	Upregulated
Amarina.15247.8	0.4159	2.37809	1.44275	Upregulated
Amarina.15259.1	0	1.02368	2.88102	Upregulated
Amarina.15340.1	3.72961	8.85491	4.48799	Upregulated
Amarina.15350.7	1.06256	2.7669	1.69652	Upregulated
Amarina.15438.3	0	0.787657	1.81406	Upregulated
Amarina.15562.1	1.21936	3.58004	2.10202	Upregulated
Amarina.15818.1	1.58496	2.02681	3.75815	Upregulated
Amarina.15818.3	0	0.564131	0.47048	Upregulated
Amarina.16143.1	0.104129	1.26903	2.67657	Upregulated
Amarina.16365.1	0	4.8261	19.5053	Upregulated
Amarina.16562.2	0	1.5051	1.47267	Upregulated
Amarina.16750.4	0.225053	0.72888	1.24191	Upregulated
Amarina.16752.4	0	1.04164	0.416368	Upregulated
Amarina.17066.1	0	1.44891	0.820685	Upregulated
Amarina.17066.3	0	2.41495	2.00293	Upregulated
Amarina.17134.5	0	0.134638	0.546107	Upregulated
Amarina.17134.6	0	0.539657	1.08038	Upregulated
Amarina.17153.1	4.37681	6.76483	11.1936	Upregulated
Amarina.17570.7	0	2.41254	0.628026	Upregulated
Amarina.17570.20	0	0.74482	1.92735	Upregulated
Amarina.17935.1	0.20573	1.41653	0.500062	Upregulated
Amarina.18364.1	5.73783	10.1939	13.9811	Upregulated
Amarina.18615.2	112.251	261.376	398.725	Upregulated
Amarina.18869.1	0.290849	0.295383	1.37061	Upregulated
Amarina.19157.14	0.561988	0.612945	1.93538	Upregulated
Amarina.19401.1	1.26735	3.30884	1.96942	Upregulated
Amarina.19447.1	0	1.15734	1.02103	Upregulated
Amarina.19543.1	0	0.946937	1.06519	Upregulated
Amarina.19590.1	0	4.64189	3.21436	Upregulated
Amarina.19608.1	0.656055	2.33688	1.97847	Upregulated
Amarina.19759.1	0.904148	1.1478	4.20574	Upregulated
Amarina.19827.1	2.02413	5.04577	2.9956	Upregulated
Amarina.20062.3	2.29738	2.30668	6.19044	Upregulated
Amarina.20139.4	0.900565	1.33091	2.34557	Upregulated
Amarina.20139.16	0	1.88199	0.830068	Upregulated
Amarina.20274.1	0	0.176374	1.4197	Upregulated
Amarina.20573.1	0.214842	0.327287	1.10447	Upregulated
Amarina.20635.1	1.04725	3.03556	2.04557	Upregulated
Amarina.20707.1	0	0.537827	0.613686	Upregulated
Amarina.20849.14	0	0.506999	0.855444	Upregulated
Amarina.20851.4	0	0.835884	0.522685	Upregulated
Amarina.20913.1	1.95609	5.90907	4.15069	Upregulated
Amarina.20913.2	0	0.646872	0.618564	Upregulated
Amarina.21004.3	0.247834	1.04521	2.22463	Upregulated
Amarina.21067.3	0	1.08476	0.492503	Upregulated
Amarina.21144.10	0	2.24745	1.70515	Upregulated
Amarina.21144.9	0	0.980572	2.35096	Upregulated
Amarina.21368.15	0	1.34642	1.15547	Upregulated
Amarina.21490.1	0	3.95534	2.80516	Upregulated
Amarina.21543.11	0	1.48068	1.24139	Upregulated
Amarina.21582.1	0	0.902523	0.653018	Upregulated
Amarina.21664.1	0.249173	1.89106	7.98924	Upregulated
Amarina.21664.2	0.378003	0.496443	3.11078	Upregulated
Amarina.21693.2	1.34837	1.41313	5.95719	Upregulated
Amarina.22223.5	0.107014	0.564926	0.750411	Upregulated
Amarina.22229.8	0	0.726985	0.4859	Upregulated
Amarina.22276.1	0	1.02007	1.30209	Upregulated
Amarina.22456.3	0	0.323147	4.55465	Upregulated
Amarina.22456.5	1.78524	2.28215	5.61804	Upregulated
Amarina.22478.3	0	1.18061	1.23462	Upregulated
Amarina.22478.5	0	1.29874	0.555844	Upregulated
Amarina.22538.1	0	0.997096	0.981408	Upregulated
Amarina.22622.2	4.59896	5.94233	10.4678	Upregulated
Amarina.22661.13	0	3.8634	7.32809	Upregulated
Amarina.22702.1	0	1.01746	0.615062	Upregulated
Amarina.22757.1	0.744868	1.52367	2.91365	Upregulated
Amarina.22857.1	0	0.481094	0.588402	Upregulated
Amarina.22866.3	0	0.686056	0.891279	Upregulated
Amarina.22890.1	0.52351	0.856278	2.62594	Upregulated
Amarina.22842.2	1.97074	8.6308	3.69085	Upregulated
Amarina.22911.4	0	0.406149	2.00563	Upregulated
Amarina.22940.1	1.3803	5.07332	6.52743	Upregulated
Amarina.22979.3	0	0.39752	1.30988	Upregulated
Amarina.23102.1	0	3.47181	5.79602	Upregulated
Amarina.23495.1	0.55545	0.585094	2.82527	Upregulated
Amarina.23590.2	0.272118	1.20798	0.57801	Upregulated
Amarina.23622.7	0	2.73372	2.11763	Upregulated
Amarina.23676.2	0	1.59899	1.39664	Upregulated
Amarina.23688.5	0.473698	1.65282	1.37393	Upregulated
Amarina.23778.4	2.09465	8.40354	2.1665	Upregulated
Amarina.23865.4	0.473567	1.42748	3.20647	Upregulated
Amarina.24346.1	0.182923	0.363908	3.03667	Upregulated
Amarina.24378.30	0	2.64631	1.18064	Upregulated
Amarina.24435.5	0	0.456087	0.769562	Upregulated
Amarina.24442.2	0.33057	2.16634	2.00917	Upregulated
Amarina.24509.3	0	0.833544	0.338224	Upregulated
Amarina.24561.1	0	1.19921	0.674481	Upregulated
Amarina.24611.2	0	0.410241	0.565988	Upregulated
Amarina.24698.2	0	0.541508	1.19845	Upregulated
Amarina.24747.1	1.517	1.84878	3.63939	Upregulated
Amarina.24781.6	0	1.73043	0.565026	Upregulated
Amarina.24904.1	0	0.652511	0.550496	Upregulated
Amarina.25111.1	0	0.696118	0.480506	Upregulated
Amarina.25212.4	0	0.819513	1.26924	Upregulated
Amarina.25296.2	1.69099	4.75551	1.96933	Upregulated
Amarina.25437.1	0.493055	1.72268	1.25472	Upregulated
Amarina.25524.2	1.15079	3.76384	2.34218	Upregulated
Amarina.25653.1	0	0.72179	0.356993	Upregulated
Amarina.25653.3	0	0.572665	0.397186	Upregulated
Amarina.25747.1	0.886488	2.33426	1.07141	Upregulated
Amarina.25821.1	7.51157	36.2364	83.7729	Upregulated
Amarina.25874.6	0.718725	1.68545	2.92032	Upregulated
Amarina.25965.13	0	1.1251	1.42287	Upregulated
Amarina.26281.4	0	1.07604	0.523752	Upregulated
Amarina.26317.2	0.377394	1.58864	2.76258	Upregulated
Amarina.26317.3	0	7.5148	2.85932	Upregulated
Amarina.26348.1	0	1.65651	13.6582	Upregulated
Amarina.26428.16	0	2.03665	0.992855	Upregulated
Amarina.26545.1	1.68023	3.34971	4.40872	Upregulated
Amarina.26545.3	2.97103	4.21408	6.92686	Upregulated
Amarina.26545.6	3.28907	3.8417	7.17265	Upregulated
Amarina.26716.1	0.898965	0.912979	2.46477	Upregulated
Amarina.26737.5	0	1.31848	0.884384	Upregulated
Amarina.26737.14	0.414666	2.30933	1.55261	Upregulated
Amarina.26901.15	0	0.91621	0.579726	Upregulated
Amarina.26930.8	0.831975	1.53804	2.75395	Upregulated
Amarina.26940.1	0.539379	1.64336	0.924289	Upregulated
Amarina.26961.1	0	4.70156	72.6207	Upregulated
Amarina.26962.1	920.572	1576.96	4466.66	Upregulated
Amarina.27148.1	0	2.1321	1.25209	Upregulated
Amarina.27225.1	0	0.704734	0.374498	Upregulated
Amarina.27235.2	0	1.0561	0.428717	Upregulated
Amarina.27474.2	0	0.87648	0.714391	Upregulated
Amarina.27564.3	0	2.17318	2.03415	Upregulated
Amarina.27564.9	0	1.61418	1.24957	Upregulated
Amarina.27699.1	0	0.172172	0.612961	Upregulated
Amarina.27866.1	0	0.58904	6.04002	Upregulated
Amarina.27873.1	0	0.250405	0.695982	Upregulated
Amarina.27911.3	0	0.494346	0.812738	Upregulated
Amarina.28018.1	0	0.860044	1.09019	Upregulated
Amarina.28024.1	3.20295	12.4894	4.27675	Upregulated
Amarina.28054.5	0	1.46795	1.33589	Upregulated
Amarina.28105.1	4.51407	11.4615	7.09076	Upregulated
Amarina.28225.1	2.69797	10.1202	3.69661	Upregulated
Amarina.28267.5	0.465863	2.53533	0.533681	Upregulated
Amarina.28445.1	1.31231	6.44237	2.74002	Upregulated
Amarina.28599.1	0.614221	1.89483	1.40453	Upregulated
Amarina.28795.1	5.09161	5.84269	10.8473	Upregulated
Amarina.28880.2	0.982084	1.89236	3.86573	Upregulated
Amarina.29141.5	0	3.1129	2.43048	Upregulated
Amarina.29231.26	0	1.37893	1.09456	Upregulated
Amarina.29211.2	0.766502	2.08703	1.06426	Upregulated
Amarina.29317.2	1.09266	2.74821	1.79983	Upregulated
Amarina.29438.2	0.784787	2.26962	2.84278	Upregulated
Amarina.29582.1	0	1.5725	0.51672	Upregulated
Amarina.29832.30	0.126111	0.520689	0.764122	Upregulated
Amarina.30727.3	0	0.673424	1.37329	Upregulated
Amarina.30727.9	0.388267	1.05194	3.8897	Upregulated
Amarina.30855.4	0	0.372959	0.54699	Upregulated
Amarina.30855.9	0	0.495317	0.726288	Upregulated
Amarina.30946.10	0	0.774425	1.90085	Upregulated
Amarina.31105.2	0	1.13326	1.52524	Upregulated
Amarina.31127.1	0.655159	2.52868	1.68471	Upregulated
Amarina.31567.4	0.396942	1.00457	2.13547	Upregulated
Amarina.31602.21	0	3.75446	0.840542	Upregulated
Amarina.31602.29	0	3.18508	1.19928	Upregulated
Amarina.31611.1	0	1.33409	1.54111	Upregulated
Amarina.31674.24	0	5.99076	0.453057	Upregulated
Amarina.31693.2	0	1.97335	0.897367	Upregulated
Amarina.31884.24	0	1.25222	0.477664	Upregulated
Amarina.32041.1	0	1.09255	0.922047	Upregulated
Amarina.32117.10	0	1.02301	0.681885	Upregulated
Amarina.32143.1	0.210416	1.06435	0.686634	Upregulated
Amarina.32227.3	0.49881	1.86344	0.659817	Upregulated
Amarina.32229.1	0.262739	1.06734	1.12558	Upregulated
Amarina.32306.1	0.355844	1.57018	1.21132	Upregulated
Amarina.160.1	5.56894	1.96299	2.52955	Downregulated
Amarina.422.1	419.283	385.159	99.5045	Downregulated
Amarina.472.3	2.68929	0	0	Downregulated
Amarina.488.4	1.44342	0.765235	0.377767	Downregulated
Amarina.544.13	1.8773	1.30837	0	Downregulated
Amarina.642.1	0.77464	0.157343	0	Downregulated
Amarina.746.2	4.20713	2.21206	1.07301	Downregulated
Amarina.828.1	0.803269	0.758141	0.0255845	Downregulated
Amarina.1097.1	6.88153	4.63211	1.714	Downregulated
Amarina.1112.2	1.00736	0.991841	0	Downregulated
Amarina.1201.2	1.14129	0.843287	0	Downregulated
Amarina.1328.1	4.61761	2.98518	2.05765	Downregulated
Amarina.1386.1	6.84919	4.94259	2.68148	Downregulated
Amarina.1386.9	1.46066	0	0.974676	Downregulated
Amarina.1386.10	2.61586	0	0.599765	Downregulated
Amarina.1431.2	2.10433	0	0	Downregulated
Amarina.1520.2	1.12904	0	0	Downregulated
Amarina.1562.3	1.00018	0	0.87367	Downregulated
Amarina.1609.2	4.06121	0	1.57549	Downregulated
Amarina.1610.1	5.51458	0	2.40478	Downregulated
Amarina.1609.5	10.0102	5.2221	2.26564	Downregulated
Amarina.1611.1	6.25721	1.31012	3.29022	Downregulated
Amarina.1611.2	4.01899	3.16695	0	Downregulated
Amarina.1669.4	2.24114	0	2.03365	Downregulated
Amarina.1684.1	5.73136	1.38679	1.91128	Downregulated
Amarina.1714.1	1.02476	0.909983	0	Downregulated
Amarina.1784.17	0.832802	0	0	Downregulated
Amarina.1825.1	0.853077	0	0.365462	Downregulated
Amarina.1855.4	0.621429	0	0	Downregulated
Amarina.1916.10	0.882305	0	0	Downregulated
Amarina.1916.46	0.830379	0	0.4078	Downregulated
Amarina.1976.3	0.725155	0.62353	0.101124	Downregulated
Amarina.2215.3	0.938918	0	0.200537	Downregulated
Amarina.2313.1	3.40486	1.23009	0.691042	Downregulated
Amarina.2313.2	3.66979	0.912227	0	Downregulated
Amarina.2313.4	2.54877	0.696946	2.41283	Downregulated
Amarina.2380.4	1.22056	0.134637	0.391189	Downregulated
Amarina.2437.2	37.5786	31.1311	2.96357	Downregulated
Amarina.2437.5	5.75199	1.98596	0	Downregulated
Amarina.2438.7	81.2009	41.3678	8.65052	Downregulated
Amarina.2437.13	10.8214	7.02183	1.20431	Downregulated
Amarina.2438.12	5.91968	3.85276	0.474173	Downregulated
Amarina.2438.13	5.56755	5.39155	0	Downregulated
Amarina.2588.1	2.27458	1.89003	0.708684	Downregulated
Amarina.2635.1	1.83978	0.852915	0.236388	Downregulated
Amarina.2677.1	0.69231	0	0.444883	Downregulated
Amarina.2725.5	3.3543	0.855199	1.95293	Downregulated
Amarina.2760.2	0.57841	0	0.372044	Downregulated
Amarina.2816.1	5.8741	2.06784	2.27098	Downregulated
Amarina.2836.7	1.85759	0.409928	0.213303	Downregulated
Amarina.2836.10	2.12219	2.11372	0.558054	Downregulated
Amarina.2937.1	0.760553	0	0	Downregulated
Amarina.2958.1	0.61145	0	0.509867	Downregulated
Amarina.3125.2	1.40921	0.782827	0	Downregulated
Amarina.3169.1	2.41585	0	1.99818	Downregulated
Amarina.3291.3	2.4017	0.341944	1.25241	Downregulated
Amarina.3338.1	25.1996	0	11.9173	Downregulated
Amarina.3341.2	0.81826	0	0.574732	Downregulated
Amarina.3346.1	1.52418	0	0.92535	Downregulated
Amarina.3783.1	2.55943	1.18227	0.874007	Downregulated
Amarina.4176.1	2.06397	0.65273	0.510074	Downregulated
Amarina.4235.46	1.20357	0	0.378382	Downregulated
Amarina.4235.101	2.38702	0.695162	0	Downregulated
Amarina.4359.2	0.94801	0.385115	0	Downregulated
Amarina.4457.3	0.59154	0	0	Downregulated
Amarina.4594.5	2.96889	1.08462	1.34825	Downregulated
Amarina.4680.6	0.545887	0	0.50247	Downregulated
Amarina.4704.4	0.583571	0	0.488301	Downregulated
Amarina.4823.3	1.33258	0	1.14177	Downregulated
Amarina.4859.1	2.02536	0	0	Downregulated
Amarina.5035.1	43.5174	40.5878	9.18803	Downregulated
Amarina.5264.2	5.04694	0	1.9812	Downregulated
Amarina.5371.11	1.47565	0	0	Downregulated
Amarina.5382.2	2.99652	2.60848	0.733554	Downregulated
Amarina.5477.4	0.712501	0	0.53991	Downregulated
Amarina.5477.3	1.0103	0.579508	0	Downregulated
Amarina.5477.6	0.787651	0	0	Downregulated
Amarina.5705.3	5.60575	1.26753	2.33476	Downregulated
Amarina.5819.1	34.4026	16.8005	11.9142	Downregulated
Amarina.5832.2	13.7432	7.34275	6.46668	Downregulated
Amarina.5912.4	1.6491	0	0	Downregulated
Amarina.6006.1	0.730772	0.185541	0	Downregulated
Amarina.6101.10	1.18309	1.00127	0.337893	Downregulated
Amarina.6280.1	1.54081	0.234298	0.260457	Downregulated
Amarina.6293.1	1.74879	0.187052	0	Downregulated
Amarina.6310.2	2.07749	0.653221	1.20509	Downregulated
Amarina.6310.3	0.928439	0	0.705498	Downregulated
Amarina.6539.1	8.38725	0	5.85894	Downregulated
Amarina.6540.1	5.33272	0	1.87499	Downregulated
Amarina.6538.24	2.46525	0	1.56397	Downregulated
Amarina.6523.1	1.74774	0.226995	0	Downregulated
Amarina.7112.4	1.72537	1.3211	0	Downregulated
Amarina.7117.2	3.41261	1.44091	1.15791	Downregulated
Amarina.7239.33	1.4847	0.538494	0	Downregulated
Amarina.7324.2	2.81925	2.14127	0.821153	Downregulated
Amarina.7334.10	0.655126	0.654162	0	Downregulated
Amarina.7601.1	1.28445	0.581245	0	Downregulated
Amarina.7617.3	1.0839	0.6349	0	Downregulated
Amarina.7668.28	0.915113	0	0.677095	Downregulated
Amarina.7753.15	0.619856	0	0.500788	Downregulated
Amarina.7753.28	1.22405	0.755874	0	Downregulated
Amarina.7758.1	1.15855	0.424311	0	Downregulated
Amarina.7925.1	1.03778	0	0	Downregulated
Amarina.7955.35	1.43149	1.36592	0.221909	Downregulated
Amarina.7933.4	5.73622	2.16406	1.1463	Downregulated
Amarina.8147.4	1.02894	0.713623	0.259232	Downregulated
Amarina.8147.5	1.61412	0	0.811076	Downregulated
Amarina.8154.1	1.62261	0	0	Downregulated
Amarina.8154.3	2.13291	0.640974	1.13223	Downregulated
Amarina.8172.2	0.712954	0	0	Downregulated
Amarina.8172.5	1.32973	0	1.27282	Downregulated
Amarina.8172.7	5.20033	0	1.35267	Downregulated
Amarina.8333.2	7.35868	2.26018	2.31092	Downregulated
Amarina.8468.1	6.90292	5.79778	2.50369	Downregulated
Amarina.8555.2	2.6372	1.38321	0.415533	Downregulated
Amarina.8555.4	1.17234	0	0	Downregulated
Amarina.8622.2	1.08012	1.07601	0	Downregulated
Amarina.8724.1	0.530031	0	0	Downregulated
Amarina.8826.1	0.553892	0	0	Downregulated
Amarina.8989.1	0.549438	0	0	Downregulated
Amarina.9206.4	5.06418	2.33141	1.88911	Downregulated
Amarina.9213.2	3.81601	0	3.64189	Downregulated
Amarina.9631.1	4.07049	0	0	Downregulated
Amarina.9724.14	5.04671	0	3.51483	Downregulated
Amarina.9748.1	3.21745	0.680745	1.88359	Downregulated
Amarina.9748.2	1.32154	0	0	Downregulated
Amarina.9772.2	3.92087	0	1.30645	Downregulated
Amarina.9883.1	3.0416	2.4173	1.17693	Downregulated
Amarina.9887.2	23.8292	8.25923	22.16	Downregulated
Amarina.10113.2	4.5783	3.95721	0	Downregulated
Amarina.10224.3	2.19176	1.20255	0.44261	Downregulated
Amarina.10286.1	16.2408	5.56346	4.63824	Downregulated
Amarina.10376.1	2.29628	0.708307	0	Downregulated
Amarina.10383.1	3.48253	0.599423	0.344331	Downregulated
Amarina.10433.1	6.96428	2.6828	1.74896	Downregulated
Amarina.10434.2	3.05146	0.610807	0.295188	Downregulated
Amarina.10487.1	0.98337	0.3329	0	Downregulated
Amarina.10582.2	2.76565	1.11568	2.00457	Downregulated
Amarina.10773.1	0.854105	0.327276	0	Downregulated
Amarina.10826.9	1.49393	0.298079	0	Downregulated
Amarina.10824.2	0.734757	0	0.538263	Downregulated
Amarina.11137.1	2.22305	0.967587	0.544208	Downregulated
Amarina.11193.1	2.32847	0	0	Downregulated
Amarina.11195.1	1.68153	0	1.10681	Downregulated
Amarina.11197.1	3.18063	0	0.331638	Downregulated
Amarina.11212.6	0.748224	0.501011	0	Downregulated
Amarina.11411.12	1.63405	1.32028	0.23543	Downregulated
Amarina.11422.3	1.38055	0	1.19762	Downregulated
Amarina.11514.1	1.40445	0	0.483888	Downregulated
Amarina.11691.2	2.18869	0	0	Downregulated
Amarina.11876.1	1.43581	0.729097	0.307554	Downregulated
Amarina.11969.1	0.734661	0	0	Downregulated
Amarina.12063.4	0.918286	0.495678	0	Downregulated
Amarina.12133.3	1.33013	0	0.737557	Downregulated
Amarina.12296.6	2.61753	0	0	Downregulated
Amarina.12322.5	3.92013	0	3.12665	Downregulated
Amarina.12328.10	1.06845	0.486203	0	Downregulated
Amarina.12441.16	3.22554	0.753869	0.927987	Downregulated
Amarina.12459.1	2.14633	0.767925	0.640101	Downregulated
Amarina.12488.1	4.09495	2.40772	0.923312	Downregulated
Amarina.12709.2	6.97433	3.84094	1.81738	Downregulated
Amarina.12764.1	2.25737	1.92575	0.353404	Downregulated
Amarina.12775.2	0.801197	0	0.207246	Downregulated
Amarina.12775.9	0.767241	0	0.719875	Downregulated
Amarina.12932.1	0.95339	0	0	Downregulated
Amarina.13196.5	1.85589	1.10418	0	Downregulated
Amarina.13196.6	0.782394	0	0	Downregulated
Amarina.13196.13	0.560427	0	0.241729	Downregulated
Amarina.13210.3	2.05296	1.82356	0.684167	Downregulated
Amarina.13271.1	1.22454	0.310906	0.601712	Downregulated
Amarina.13607.2	0.547323	0	0.149462	Downregulated
Amarina.13684.3	4.91416	1.44841	0.124424	Downregulated
Amarina.13684.4	2.81822	0.869823	0	Downregulated
Amarina.14098.3	4.31471	0	2.4823	Downregulated
Amarina.14285.2	1.7545	0	1.22724	Downregulated
Amarina.14285.3	1.34074	1.23406	0	Downregulated
Amarina.14332.1	1.24319	0	1.17867	Downregulated
Amarina.14381.1	0.799308	0	0.518509	Downregulated
Amarina.14492.1	62.0007	0	47.1027	Downregulated
Amarina.14578.1	1.27031	0.967587	0	Downregulated
Amarina.14905.3	0.535435	0	0	Downregulated
Amarina.15145.2	5.68829	4.84735	1.53312	Downregulated
Amarina.15418.2	1.52362	0.741553	0	Downregulated
Amarina.15459.1	0.619621	0	0	Downregulated
Amarina.15459.4	3.18154	2.48884	0	Downregulated
Amarina.15464.1	8.08314	5.20867	3.31133	Downregulated
Amarina.15644.4	0.857001	0	0	Downregulated
Amarina.15644.5	0.849855	0	0.516374	Downregulated
Amarina.15644.6	0.913059	0	0	Downregulated
Amarina.16048.1	1.39185	0.70347	0.135076	Downregulated
Amarina.16068.1	0.881504	0.1712	0	Downregulated
Amarina.16752.3	0.949713	0.563562	0	Downregulated
Amarina.16877.2	5.99358	5.00239	2.39298	Downregulated
Amarina.17003.2	1.51277	0	1.1377	Downregulated
Amarina.17003.9	2.01668	0.748575	0.19386	Downregulated
Amarina.17066.4	1.02339	0	0.75049	Downregulated
Amarina.17199.5	1.16997	0.50688	0	Downregulated
Amarina.17199.6	1.75483	0.57682	0.979062	Downregulated
Amarina.17349.3	2.10732	0	1.37158	Downregulated
Amarina.17442.1	2.35253	1.94331	0.734944	Downregulated
Amarina.17561.1	1.35408	0.340456	0.580092	Downregulated
Amarina.17570.4	0.8032	0	0	Downregulated
Amarina.17570.5	1.83165	0	0	Downregulated
Amarina.17570.25	0.943829	0	0	Downregulated
Amarina.17618.1	1.89904	0	0.317893	Downregulated
Amarina.17618.3	3.68031	0	2.0473	Downregulated
Amarina.17796.3	2.71818	0.488221	0.425466	Downregulated
Amarina.17876.11	1.20367	0	0	Downregulated
Amarina.17947.1	1.82857	0.464268	0.391683	Downregulated
Amarina.18181.5	1.46001	0.528138	0	Downregulated
Amarina.18181.7	2.12031	1.8865	0.341314	Downregulated
Amarina.18366.4	1.33982	0.895538	0	Downregulated
Amarina.18452.3	0.870898	0	0.552964	Downregulated
Amarina.18501.1	7.43753	3.194	1.86646	Downregulated
Amarina.18615.3	1353.45	0.220276	189.823	Downregulated
Amarina.18747.5	4.80371	4.57565	1.79042	Downregulated
Amarina.18760.1	3.67479	0	0	Downregulated
Amarina.18783.1	2.0944	1.00595	0.589861	Downregulated
Amarina.18787.6	0.583196	0.562317	0	Downregulated
Amarina.18803.2	2.61614	1.29071	0	Downregulated
Amarina.19083.2	2.47992	2.34827	0	Downregulated
Amarina.19197.4	3.37277	0.752373	1.40269	Downregulated
Amarina.19669.1	3.50553	0	1.60598	Downregulated
Amarina.19745.1	11.2084	8.31145	5.18279	Downregulated
Amarina.19946.1	15.4821	8.73915	3.97657	Downregulated
Amarina.20139.2	0.988042	0.569871	0	Downregulated
Amarina.20139.6	2.18173	0	0.395021	Downregulated
Amarina.20208.6	9.11772	3.00596	1.75699	Downregulated
Amarina.20397.1	1.30382	0	0.837845	Downregulated
Amarina.20446.3	0.571624	0	0	Downregulated
Amarina.20539.1	1.39862	0.411914	0	Downregulated
Amarina.20740.1	10.6375	6.30193	3.19	Downregulated
Amarina.20814.6	1.2536	0	1.07697	Downregulated
Amarina.20849.17	0.88531	0	0.134757	Downregulated
Amarina.20911.2	2.8069	0.583879	0.211274	Downregulated
Amarina.20913.3	7.78455	3.52899	5.51864	Downregulated
Amarina.21046.2	0.97028	0.543003	0.174327	Downregulated
Amarina.21068.5	1.2914	0	0	Downregulated
Amarina.21144.4	2.19565	1.38727	0	Downregulated
Amarina.21144.6	1.28854	0	0	Downregulated
Amarina.21191.1	2.00543	1.35779	0.572756	Downregulated
Amarina.21316.1	1.23685	0	0.724857	Downregulated
Amarina.21347.1	3.30934	2.76507	1.02197	Downregulated
Amarina.21490.2	3.09915	0.77217	0	Downregulated
Amarina.21912.2	0.576228	0	0.223646	Downregulated
Amarina.21940.9	0.710446	0	0	Downregulated
Amarina.21937.1	2.10625	0.855634	0.360931	Downregulated
Amarina.22231.10	1.41335	0	0	Downregulated
Amarina.22339.2	13.7386	5.46748	9.65115	Downregulated
Amarina.22339.5	1.62725	0	1.14986	Downregulated
Amarina.22478.7	1.88004	1.10486	0	Downregulated
Amarina.22525.4	4.02481	3.16868	0.628042	Downregulated
Amarina.22661.7	7.53664	0	6.2837	Downregulated
Amarina.22658.6	0.533223	0	0.339225	Downregulated
Amarina.22712.2	2.61009	1.68522	0.897166	Downregulated
Amarina.22857.2	1.22395	0	0	Downregulated
Amarina.22867.1	0.790752	0	0.48207	Downregulated
Amarina.22869.1	16.5028	11.9022	7.22962	Downregulated
Amarina.22870.21	2.04943	0	0	Downregulated
Amarina.22881.1	18.83	8.28649	11.1032	Downregulated
Amarina.22837.2	1.30451	0.0853049	0.600022	Downregulated
Amarina.23284.1	0.689402	0	0.540657	Downregulated
Amarina.23545.3	0.611268	0	0	Downregulated
Amarina.23587.1	3.33809	2.00306	1.00793	Downregulated
Amarina.23680.17	0.737172	0.331098	0	Downregulated
Amarina.23844.1	1.0903	0.138411	0	Downregulated
Amarina.23865.6	3.40474	2.94712	0.970737	Downregulated
Amarina.24198.1	1.15543	0	0.932992	Downregulated
Amarina.24254.1	19.8296	14.0231	3.80657	Downregulated
Amarina.24337.1	2.01582	1.16985	0.246738	Downregulated
Amarina.24367.9	3.39816	0	2.29504	Downregulated
Amarina.24509.1	0.639408	0	0	Downregulated
Amarina.24649.1	3.19006	0.951735	1.04505	Downregulated
Amarina.24781.7	0.693672	0	0.588514	Downregulated
Amarina.24810.1	6.00569	4.84816	1.84718	Downregulated
Amarina.25108.2	15.2603	8.58644	3.79061	Downregulated
Amarina.25437.2	0.980278	0	0	Downregulated
Amarina.25437.4	0.583643	0	0	Downregulated
Amarina.25563.1	1.06816	0.589374	0	Downregulated
Amarina.25680.1	0.695142	0	0	Downregulated
Amarina.25712.1	6.98038	4.23601	2.8969	Downregulated
Amarina.25712.2	4.93861	1.30257	2.11363	Downregulated
Amarina.25712.3	4.68392	0.502581	1.27202	Downregulated
Amarina.25965.5	1.55608	0	0	Downregulated
Amarina.26281.3	1.85433	0.608399	0	Downregulated
Amarina.26281.6	0.946821	0.79559	0	Downregulated
Amarina.26281.10	2.3392	0	1.82191	Downregulated
Amarina.26317.1	7.96546	5.82923	1.53945	Downregulated
Amarina.26428.13	1.2802	0	0.554488	Downregulated
Amarina.26428.14	1.70833	0.276406	1.10502	Downregulated
Amarina.26428.17	1.91139	0	0	Downregulated
Amarina.26531.1	1.64451	0	0.792946	Downregulated
Amarina.26545.7	2.67579	0	2.42893	Downregulated
Amarina.26545.9	3.47325	2.66709	0.965064	Downregulated
Amarina.26547.2	2.83299	2.08777	1.0773	Downregulated
Amarina.26547.3	0.520228	0	0	Downregulated
Amarina.26656.3	1.13133	0	0.415059	Downregulated
Amarina.26695.1	0.879177	0.805011	0	Downregulated
Amarina.26695.6	0.51617	0	0	Downregulated
Amarina.26847.9	0.704144	0	0	Downregulated
Amarina.26902.3	2.83544	0.249572	1.18347	Downregulated
Amarina.27225.2	1.11377	0	0.209655	Downregulated
Amarina.27225.3	1.36307	0	0.614553	Downregulated
Amarina.27235.3	1.43713	0	0	Downregulated
Amarina.27458.4	1.32684	0.297481	0.774268	Downregulated
Amarina.27474.7	1.15622	0	0.790774	Downregulated
Amarina.27474.8	0.826109	0.415305	0	Downregulated
Amarina.27474.26	0.661988	0	0.648146	Downregulated
Amarina.27564.5	2.57165	0.487171	0.452371	Downregulated
Amarina.27802.1	1.60817	0.784437	0	Downregulated
Amarina.27833.3	2.59545	1.8075	0.990706	Downregulated
Amarina.27833.5	0.745733	0.426988	0	Downregulated
Amarina.27910.2	2.45327	1.72553	0.260158	Downregulated
Amarina.27976.1	14.7134	11.7407	5.4028	Downregulated
Amarina.28093.1	5.69244	3.44561	1.62694	Downregulated
Amarina.28180.2	0.719874	0.26427	0	Downregulated
Amarina.28267.2	2.77553	0	2.20153	Downregulated
Amarina.28267.4	1.0709	0.211382	0.367693	Downregulated
Amarina.28356.1	1.07308	0	0.229856	Downregulated
Amarina.28518.4	1.09151	0	0	Downregulated
Amarina.28581.1	4.73305	2.95805	0.311948	Downregulated
Amarina.29085.4	1.99428	0	0	Downregulated
Amarina.29227.1	5.77617	0	1.09475	Downregulated
Amarina.29227.2	10.597	0.601929	2.68079	Downregulated
Amarina.29227.3	6.29411	1.01303	0	Downregulated
Amarina.29233.1	25.8975	0	0.39779	Downregulated
Amarina.29372.1	0.574083	0	0	Downregulated
Amarina.29368.14	1.25209	1.08364	0	Downregulated
Amarina.29586.2	0.720955	0.162556	0	Downregulated
Amarina.29685.1	4.21528	0.34325	4.05221	Downregulated
Amarina.29685.6	0.739888	0	0.5189	Downregulated
Amarina.29738.1	6.67675	0.707391	0	Downregulated
Amarina.29738.3	0.744904	0	0	Downregulated
Amarina.29744.3	1.6571	0.89906	0.57417	Downregulated
Amarina.30081.1	2.7317	0.806614	0.71165	Downregulated
Amarina.30097.1	0.754553	0	0	Downregulated
Amarina.30131.2	0.838224	0.64737	0	Downregulated
Amarina.30253.4	2.19613	0.336908	1.17899	Downregulated
Amarina.30344.4	2.49945	2.43347	0	Downregulated
Amarina.30369.1	1.73519	0.440561	0	Downregulated
Amarina.30440.1	7.78431	5.81612	2.11483	Downregulated
Amarina.30630.1	5.14578	2.53491	2.04159	Downregulated
Amarina.30997.5	4.36263	0	0.824157	Downregulated
Amarina.31172.3	1.51277	0	0	Downregulated
Amarina.31207.1	2.66639	0	2.06	Downregulated
Amarina.31320.3	1.23389	0.785163	0	Downregulated
Amarina.31390.1	3.28364	2.63118	0.843018	Downregulated
Amarina.31441.1	5.43122	2.88326	2.30889	Downregulated
Amarina.31442.1	2.07241	1.44085	0	Downregulated
Amarina.31567.2	3.62252	0	0.785937	Downregulated
Amarina.31602.9	2.47982	1.12717	0	Downregulated
Amarina.31602.24	8.04997	3.93385	0	Downregulated
Amarina.31602.26	2.23762	1.15525	0.504367	Downregulated
Amarina.31602.27	6.94047	0	4.78768	Downregulated
Amarina.31602.33	5.75903	1.47205	1.78136	Downregulated
Amarina.31602.37	1.50844	0	0	Downregulated
Amarina.31622.12	3.09621	0	2.50943	Downregulated
Amarina.31677.1	1.72762	0.829098	0.530124	Downregulated
Amarina.31877.2	1.58313	1.26077	0.515966	Downregulated
Amarina.31900.1	7.6183	6.4505	2.32976	Downregulated
Amarina.31936.1	0.984953	0.768736	0	Downregulated
Amarina.32104.6	1.83329	0	0.69837	Downregulated
Amarina.32187.1	2.77153	2.11907	0.766187	Downregulated
