# Supplementary material for: Identification and analysis of short-term and long-term salt-associated lncRNAs in the leaf of Avicennia marina
Source: BMC Plant Biol. 2024 Jun 5;24:500. doi: 10.1186/s12870-024-05216-z (PMC11151563; doi:10.1186/s12870-024-05216-z)
Supplement: Supplementary file 2 — Additional file 2: Table S2. Long-term salt-associated lncRNAs in the leaf. [file 12870_2024_5216_MOESM2_ESM.xlsx]

## Sheet: Sheet 1
Table S2. Long-term salt-associated lncRNAs in the leaf of Avicennia marina
GeneId	Salt_Leaf_Contrl.FPKM	Salt_Leaf_14d.FPKM	Salt_Leaf_28d.FPKM	Type
Amarina.2.1	0.280062	0.817724	1.06061	Upregulated
Amarina.100.2	0.270857	1.86955	0.651089	Upregulated
Amarina.182.17	0	0.848689	1.62323	Upregulated
Amarina.639.1	0	2.59152	0.978635	Upregulated
Amarina.711.7	0	1.28275	2.04957	Upregulated
Amarina.1223.1	0.937018	1.73125	2.47423	Upregulated
Amarina.1332.1	1.63774	3.18058	4.57972	Upregulated
Amarina.1386.5	0	3.12705	3.84025	Upregulated
Amarina.1386.7	0.786696	3.08908	1.95889	Upregulated
Amarina.1386.16	0	3.14302	2.58612	Upregulated
Amarina.1431.5	0	1.54332	0.51302	Upregulated
Amarina.1520.6	0	2.42108	2.80237	Upregulated
Amarina.1784.7	0	0.675389	0.376012	Upregulated
Amarina.2215.2	0.149802	0.967285	1.51478	Upregulated
Amarina.2326.6	0	2.20442	3.16419	Upregulated
Amarina.2446.1	0	1.13503	0.85922	Upregulated
Amarina.2446.2	0	1.47447	0.794811	Upregulated
Amarina.2454.2	0.805451	0.98997	2.24818	Upregulated
Amarina.2454.3	0	1.36194	0.375114	Upregulated
Amarina.2455.1	0	1.04074	0.337467	Upregulated
Amarina.2596.1	0	0.887196	0.447246	Upregulated
Amarina.2611.1	0.41933	2.63794	3.76953	Upregulated
Amarina.2683.1	2.55204	5.84692	3.73728	Upregulated
Amarina.2771.2	1.45806	1.70972	3.74639	Upregulated
Amarina.2772.2	1.45806	1.70972	3.74639	Upregulated
Amarina.2800.1	0.614083	1.36069	1.77149	Upregulated
Amarina.2950.1	0	2.08245	2.95167	Upregulated
Amarina.3034.3	3.25651	10.4013	5.91294	Upregulated
Amarina.3125.2	1.40921	2.0953	4.88831	Upregulated
Amarina.3125.3	0.443899	2.2361	1.28086	Upregulated
Amarina.3125.5	0	1.72705	0.927571	Upregulated
Amarina.3224.1	1.03109	3.56355	3.22565	Upregulated
Amarina.3397.3	0	1.04386	1.49493	Upregulated
Amarina.3671.1	0.129863	2.40143	0.737698	Upregulated
Amarina.3703.2	0	0.6939	2.33475	Upregulated
Amarina.4014.1	0.420536	2.48043	0.651773	Upregulated
Amarina.4043.1	0	2.366	1.57081	Upregulated
Amarina.4049.1	41.7926	67.6653	945.925	Upregulated
Amarina.4104.2	0	0.531997	0.726549	Upregulated
Amarina.4118.3	0	0.52032	0.509757	Upregulated
Amarina.4283.1	0	0.589279	0.654926	Upregulated
Amarina.4337.1	0.107195	3.75585	2.33423	Upregulated
Amarina.4412.1	1.25385	1.84301	4.9148	Upregulated
Amarina.4451.4	0	4.48379	5.24948	Upregulated
Amarina.4451.5	0	0.682571	1.09001	Upregulated
Amarina.4830.1	0.158542	0.46291	0.90061	Upregulated
Amarina.4859.3	0.343099	0.577022	2.02104	Upregulated
Amarina.4948.1	0.241067	1.48428	0.523582	Upregulated
Amarina.5031.3	0	0.154544	0.712591	Upregulated
Amarina.5058.4	0.305828	0.765686	1.76861	Upregulated
Amarina.5203.1	0	2.73779	4.22463	Upregulated
Amarina.5205.3	0.279358	0.442976	4.60807	Upregulated
Amarina.5705.7	0.190034	1.12683	0.264202	Upregulated
Amarina.5902.2	1.73977	5.83557	5.98	Upregulated
Amarina.5902.4	0.518574	2.3457	0.9678	Upregulated
Amarina.5984.1	0	0.620107	0.301611	Upregulated
Amarina.6020.3	0	1.24997	2.63207	Upregulated
Amarina.6020.4	0.461466	1.38866	1.86068	Upregulated
Amarina.6117.1	1.37492	2.49968	3.75815	Upregulated
Amarina.6413.4	0	0.567593	0.655609	Upregulated
Amarina.6442.2	0	1.15184	1.57911	Upregulated
Amarina.6435.14	0	1.47737	1.10572	Upregulated
Amarina.6538.24	2.46525	3.29433	7.39978	Upregulated
Amarina.6685.3	0.806426	1.81852	2.48229	Upregulated
Amarina.6745.1	0.332603	1.61855	0.944686	Upregulated
Amarina.6899.8	0.240019	0.680027	1.3216	Upregulated
Amarina.7009.2	1.40162	4.96207	3.00332	Upregulated
Amarina.7060.2	0	0.794456	2.42582	Upregulated
Amarina.7239.22	0	1.65834	1.26793	Upregulated
Amarina.7305.1	20.3305	48.4183	53.6238	Upregulated
Amarina.7334.12	0	0.104873	0.720168	Upregulated
Amarina.7354.3	0	1.18369	1.98222	Upregulated
Amarina.7601.3	0	0.878274	0.164142	Upregulated
Amarina.7722.13	0	1.02504	1.0131	Upregulated
Amarina.7753.24	0.236444	1.58831	0.720525	Upregulated
Amarina.7753.25	0	0.617513	0.67234	Upregulated
Amarina.7950.1	7.06193	10.9781	15.0978	Upregulated
Amarina.7955.17	0	1.33595	1.39543	Upregulated
Amarina.8037.5	0.764338	0.908234	2.46216	Upregulated
Amarina.8152.2	0.160728	0.463885	0.88748	Upregulated
Amarina.8161.2	0	0.305467	1.683	Upregulated
Amarina.8622.19	0	1.88842	0.541208	Upregulated
Amarina.8724.4	0	1.03136	0.590731	Upregulated
Amarina.8771.7	0	3.59732	2.70414	Upregulated
Amarina.9062.2	0	0.688094	2.74256	Upregulated
Amarina.9159.1	0	1.3185	0.911285	Upregulated
Amarina.9206.2	0	0.784854	0.848698	Upregulated
Amarina.9212.1	1.99107	5.61236	10.9334	Upregulated
Amarina.9213.3	0	0.57201	3.54905	Upregulated
Amarina.9222.3	0.393502	2.13569	3.75183	Upregulated
Amarina.9323.2	0	0.571408	0.216781	Upregulated
Amarina.9386.5	0	0.293683	0.798748	Upregulated
Amarina.9419.2	0	4.44165	10.5834	Upregulated
Amarina.9465.3	0.289441	1.19088	0.990771	Upregulated
Amarina.9689.3	0	0.332589	1.07609	Upregulated
Amarina.9775.1	3.65046	4.51809	50.3548	Upregulated
Amarina.9985.4	0.836648	2.45945	1.0312	Upregulated
Amarina.10173.4	0	0.76309	0.981762	Upregulated
Amarina.10550.2	0.761887	1.30415	2.54189	Upregulated
Amarina.10582.4	0.178383	0.700258	0.925886	Upregulated
Amarina.10582.17	0	0.570896	0.17038	Upregulated
Amarina.10582.26	0	1.31491	2.29491	Upregulated
Amarina.10710.2	0	2.70129	4.07311	Upregulated
Amarina.10887.1	0.568167	1.98798	1.97746	Upregulated
Amarina.10942.2	1.05693	2.66588	1.75214	Upregulated
Amarina.11035.6	0	0.949141	0.869063	Upregulated
Amarina.11234.1	0.760766	2.59149	1.45457	Upregulated
Amarina.11371.3	0.323378	1.9484	1.35353	Upregulated
Amarina.11411.3	0.865464	2.00328	2.70702	Upregulated
Amarina.11547.1	0	2.05094	1.68968	Upregulated
Amarina.11845.3	0	0.660482	1.25478	Upregulated
Amarina.11845.4	0	0.510952	0.309299	Upregulated
Amarina.11876.1	1.43581	2.56194	3.85155	Upregulated
Amarina.12063.1	0.325175	1.42123	0.944038	Upregulated
Amarina.12063.8	0	1.86453	3.92419	Upregulated
Amarina.12063.9	0	1.10259	3.35396	Upregulated
Amarina.12133.2	0	0.337163	1.99437	Upregulated
Amarina.12187.1	1.51588	2.58186	4.66431	Upregulated
Amarina.12189.3	0	1.96915	1.13041	Upregulated
Amarina.12228.1	0	0.700857	1.01746	Upregulated
Amarina.12410.1	0	1.69951	0.944205	Upregulated
Amarina.12441.15	0	0.794035	0.760433	Upregulated
Amarina.12709.1	2.46982	5.35916	6.11936	Upregulated
Amarina.13237.2	0	1.75437	0.395179	Upregulated
Amarina.13607.3	0	0.619705	0.435927	Upregulated
Amarina.13742.1	0	3.60489	2.90716	Upregulated
Amarina.13752.5	0	3.16369	2.6615	Upregulated
Amarina.13752.6	0	2.00854	0.721492	Upregulated
Amarina.13773.2	0	0.664873	0.880053	Upregulated
Amarina.13776.1	0	0.465348	0.802024	Upregulated
Amarina.14080.3	0	0.389923	2.07632	Upregulated
Amarina.14285.1	0	1.84052	2.02058	Upregulated
Amarina.14581.3	0.661369	2.23341	2.57861	Upregulated
Amarina.14638.1	0	2.61751	0.635178	Upregulated
Amarina.14638.4	1.6062	7.66851	7.10466	Upregulated
Amarina.14726.15	0.131716	0.967446	1.48458	Upregulated
Amarina.15085.2	0	0.551313	0.677469	Upregulated
Amarina.15356.2	0	0.629284	0.20405	Upregulated
Amarina.15418.11	1.84442	3.57506	5.26267	Upregulated
Amarina.15418.12	0	1.07272	2.83312	Upregulated
Amarina.15562.1	1.21936	2.36226	3.6261	Upregulated
Amarina.15620.12	1.55619	3.81206	2.04357	Upregulated
Amarina.15644.4	0.857001	1.51512	2.33536	Upregulated
Amarina.15818.3	0	0.38522	0.749061	Upregulated
Amarina.15860.3	0.789409	1.20974	2.95695	Upregulated
Amarina.15974.3	0	4.99974	2.42902	Upregulated
Amarina.16143.1	0.104129	0.709418	1.3802	Upregulated
Amarina.16365.1	0	1.42222	0.307374	Upregulated
Amarina.16562.2	0	2.36137	2.53548	Upregulated
Amarina.16715.5	0.475706	1.60873	1.51485	Upregulated
Amarina.16750.4	0.225053	0.754769	0.974607	Upregulated
Amarina.16752.4	0	0.754013	0.48167	Upregulated
Amarina.17134.1	0.1524	0.317109	1.58516	Upregulated
Amarina.17134.5	0	0.687755	0.891057	Upregulated
Amarina.17224.3	0	3.87001	3.68043	Upregulated
Amarina.17258.24	0	1.82965	1.26007	Upregulated
Amarina.17258.25	0.801171	1.46356	2.26641	Upregulated
Amarina.17367.1	0	0.852442	0.557024	Upregulated
Amarina.17761.1	0.387721	0.84843	2.61804	Upregulated
Amarina.17763.4	0.374883	1.7599	0.849449	Upregulated
Amarina.17796.5	0	1.17604	1.72432	Upregulated
Amarina.18366.5	0	0.22175	3.26886	Upregulated
Amarina.18529.1	0.370701	0.721579	1.40386	Upregulated
Amarina.18615.2	112.251	258.309	122.97	Upregulated
Amarina.18620.1	0	0.947934	0.614748	Upregulated
Amarina.18806.1	0.627765	1.45021	2.09254	Upregulated
Amarina.19297.1	0	0.627643	0.518309	Upregulated
Amarina.19590.1	0	14.0417	17.8538	Upregulated
Amarina.19775.3	0	1.23443	0.711496	Upregulated
Amarina.19851.10	0.352427	0.763948	1.71303	Upregulated
Amarina.19921.1	0	1.40236	0.682088	Upregulated
Amarina.19946.3	0.777861	7.97794	1.42941	Upregulated
Amarina.19974.3	0.746767	1.23176	2.13889	Upregulated
Amarina.20139.19	0	1.1185	1.32573	Upregulated
Amarina.20272.11	0	0.855836	0.90967	Upregulated
Amarina.20274.1	0	2.31969	1.44954	Upregulated
Amarina.20337.1	1.25838	3.19229	1.75147	Upregulated
Amarina.20435.2	0	2.42572	1.2724	Upregulated
Amarina.20435.1	1.62828	5.10514	4.56363	Upregulated
Amarina.20446.2	0	1.43382	0.805067	Upregulated
Amarina.20446.13	0	1.99817	2.38131	Upregulated
Amarina.20551.27	0	0.537234	0.826974	Upregulated
Amarina.20630.2	0	0.690236	1.54936	Upregulated
Amarina.20807.1	0.369462	0.482513	1.55745	Upregulated
Amarina.20814.5	0	1.42903	0.994896	Upregulated
Amarina.20814.7	0	2.44378	3.65621	Upregulated
Amarina.20851.9	0.421539	1.84143	1.78914	Upregulated
Amarina.21004.3	0.247834	0.415247	1.13833	Upregulated
Amarina.21046.2	0.97028	4.229	3.01199	Upregulated
Amarina.21067.3	0	1.66514	0.282136	Upregulated
Amarina.21144.1	1.07974	1.95892	3.29224	Upregulated
Amarina.21144.4	2.19565	3.90202	10.7197	Upregulated
Amarina.21144.7	3.19145	9.5696	5.54981	Upregulated
Amarina.21144.10	0	3.86206	4.1142	Upregulated
Amarina.21144.9	0	1.34787	1.97398	Upregulated
Amarina.21297.2	23.3823	24.7597	454.376	Upregulated
Amarina.21298.1	349.391	531.965	8808.53	Upregulated
Amarina.21368.15	0	0.935919	0.774293	Upregulated
Amarina.21490.1	0	2.11746	1.2744	Upregulated
Amarina.21527.6	0	1.09697	6.96684	Upregulated
Amarina.21528.4	2.27883	4.54198	35.7852	Upregulated
Amarina.21527.29	104.656	247.024	5013.77	Upregulated
Amarina.21527.30	213.378	223.297	3789.65	Upregulated
Amarina.21543.7	0	6.96526	3.88959	Upregulated
Amarina.21543.11	0	3.03845	1.89956	Upregulated
Amarina.21582.1	0	0.291849	0.558585	Upregulated
Amarina.21693.2	1.34837	2.47555	3.57381	Upregulated
Amarina.21734.3	0	0.695647	0.626132	Upregulated
Amarina.21846.1	0.689734	2.14814	1.22022	Upregulated
Amarina.21912.2	0.576228	0.608994	2.13978	Upregulated
Amarina.22223.4	0.68156	2.66887	0.852384	Upregulated
Amarina.22229.8	0	0.580127	0.978676	Upregulated
Amarina.22271.1	0	1.27201	1.23738	Upregulated
Amarina.22297.4	0.40526	0.834727	1.96318	Upregulated
Amarina.22456.2	0	1.84957	3.44299	Upregulated
Amarina.22456.3	0	1.97364	2.32096	Upregulated
Amarina.22456.6	0	0.889171	0.994733	Upregulated
Amarina.22478.3	0	0.575977	1.42619	Upregulated
Amarina.22661.13	0	3.97926	6.11855	Upregulated
Amarina.22857.1	0	1.60196	0.0841829	Upregulated
Amarina.22875.1	0.321298	1.48129	1.74121	Upregulated
Amarina.22870.36	0	7.9329	1.02254	Upregulated
Amarina.22890.1	0.52351	2.21112	7.80251	Upregulated
Amarina.22839.3	0.573054	8.89118	11.0262	Upregulated
Amarina.22842.1	5.31116	21.4582	41.2546	Upregulated
Amarina.22842.2	1.97074	13.2607	24.3778	Upregulated
Amarina.22911.4	0	0.324638	0.906768	Upregulated
Amarina.22940.1	1.3803	3.50328	3.45474	Upregulated
Amarina.23284.3	0.181426	1.11371	1.22376	Upregulated
Amarina.23322.1	0	1.59404	1.6887	Upregulated
Amarina.23590.2	0.272118	0.40596	1.52548	Upregulated
Amarina.23622.7	0	3.58423	5.73295	Upregulated
Amarina.23865.2	0	0.465938	1.63251	Upregulated
Amarina.23865.4	0.473567	2.58305	2.81189	Upregulated
Amarina.23924.2	0	1.06822	1.19757	Upregulated
Amarina.23924.3	0	0.378611	0.979772	Upregulated
Amarina.24343.2	0	0.693731	0.764451	Upregulated
Amarina.24367.1	0	0.785807	1.69614	Upregulated
Amarina.24435.5	0	0.87416	0.850356	Upregulated
Amarina.24442.2	0.33057	2.60307	2.02951	Upregulated
Amarina.24509.3	0	1.06858	0.925086	Upregulated
Amarina.24597.1	0	1.27575	0.958994	Upregulated
Amarina.24611.2	0	0.585549	0.425047	Upregulated
Amarina.24629.1	7.23535	9.08019	16.3249	Upregulated
Amarina.24824.21	0	0.597107	0.501158	Upregulated
Amarina.24847.3	0	1.79788	0.892409	Upregulated
Amarina.25111.1	0	1.88003	2.89074	Upregulated
Amarina.25212.3	0.469537	0.69566	2.15241	Upregulated
Amarina.25212.4	0	0.885805	0.235529	Upregulated
Amarina.25296.4	0	0.573939	0.952765	Upregulated
Amarina.25653.1	0	0.442478	0.784319	Upregulated
Amarina.25653.3	0	1.43742	1.16184	Upregulated
Amarina.25874.6	0.718725	0.767445	2.1646	Upregulated
Amarina.26281.2	0	2.27675	2.8196	Upregulated
Amarina.26317.3	0	4.21658	2.97097	Upregulated
Amarina.26337.1	3.34581	7.63209	8.52226	Upregulated
Amarina.26440.1	1.87242	2.83477	12.4099	Upregulated
Amarina.26545.1	1.68023	6.62997	4.46961	Upregulated
Amarina.26547.1	1.35026	4.75552	3.6344	Upregulated
Amarina.26765.3	0	1.47575	0.450629	Upregulated
Amarina.26792.1	0.59464	0.785161	1.70419	Upregulated
Amarina.26814.4	0.358118	8.19414	3.68855	Upregulated
Amarina.26901.15	0	0.439014	1.06765	Upregulated
Amarina.26902.4	0	1.65014	0.763281	Upregulated
Amarina.26961.1	0	21.429	18.6715	Upregulated
Amarina.27225.1	0	0.244772	0.765628	Upregulated
Amarina.27235.1	2.23326	5.43646	5.87961	Upregulated
Amarina.27235.2	0	0.222862	1.32306	Upregulated
Amarina.27322.1	0.155164	2.25995	0.881419	Upregulated
Amarina.27489.1	0.341027	2.14378	3.32188	Upregulated
Amarina.27564.9	0	1.18225	2.06853	Upregulated
Amarina.27699.1	0	2.34339	1.17514	Upregulated
Amarina.27756.1	0.888389	1.29696	2.52328	Upregulated
Amarina.27769.3	0.544687	2.4097	0.627289	Upregulated
Amarina.27873.1	0	2.25953	0.996567	Upregulated
Amarina.27960.1	10.9381	25.9753	25.268	Upregulated
Amarina.28054.5	0	0.580755	0.513312	Upregulated
Amarina.28600.2	0.67711	2.31509	2.60072	Upregulated
Amarina.28842.5	0	3.81764	2.15359	Upregulated
Amarina.29017.4	0	0.254521	0.573349	Upregulated
Amarina.29070.2	0.915017	4.87643	3.08862	Upregulated
Amarina.29081.1	0.764795	2.87434	1.33129	Upregulated
Amarina.29141.5	0	1.46109	2.12379	Upregulated
Amarina.29211.2	0.766502	2.81528	0.774969	Upregulated
Amarina.29350.5	1.18966	3.12181	2.65854	Upregulated
Amarina.29738.1	6.67675	17.203	25.1036	Upregulated
Amarina.29738.2	0	5.35362	3.54621	Upregulated
Amarina.29738.3	0.744904	0.843346	9.70075	Upregulated
Amarina.29738.4	0	15.9554	10.1309	Upregulated
Amarina.29738.5	1.48648	6.05454	4.86584	Upregulated
Amarina.30317.18	1.39708	6.28294	9.92525	Upregulated
Amarina.30555.8	0	0.808724	0.253709	Upregulated
Amarina.30596.2	0	0.949143	0.615532	Upregulated
Amarina.30685.1	0	0.686624	2.7365	Upregulated
Amarina.30855.4	0	1.33793	0.126262	Upregulated
Amarina.30855.9	0	0.113912	0.873942	Upregulated
Amarina.30983.4	0.253693	0.481394	1.13325	Upregulated
Amarina.30984.1	8.64766	21.8278	26.4167	Upregulated
Amarina.31105.1	2.26514	5.50882	3.84098	Upregulated
Amarina.31105.2	0	1.50396	2.49447	Upregulated
Amarina.31207.1	2.66639	17.7104	6.11448	Upregulated
Amarina.31233.1	0.552749	1.69076	1.79424	Upregulated
Amarina.31443.3	0	0.90102	0.793619	Upregulated
Amarina.31602.21	0	2.74088	3.59558	Upregulated
Amarina.31602.43	0	4.85671	1.27281	Upregulated
Amarina.31674.24	0	1.69597	2.96846	Upregulated
Amarina.31693.2	0	1.6662	2.442	Upregulated
Amarina.31884.23	0	0.773443	1.08987	Upregulated
Amarina.31884.24	0	0.574088	0.466005	Upregulated
Amarina.31906.2	0.210387	0.412814	2.09552	Upregulated
Amarina.31992.1	0.290435	0.907088	1.88934	Upregulated
Amarina.32117.10	0	1.4321	1.9551	Upregulated
Amarina.32143.1	0.210416	0.859121	1.02257	Upregulated
Amarina.32328.1	1.53665	1.8799	3.66088	Upregulated
Amarina.32359.3	7.1034	37.4042	38.9314	Upregulated
Amarina.32359.4	0.911678	16.7371	19.8749	Upregulated
Amarina.85.1	3.55144	0.329002	2.14038	Downregulated
Amarina.85.2	3.76871	0.875639	0	Downregulated
Amarina.355.7	2.33681	0.741229	0.908177	Downregulated
Amarina.422.1	419.283	267.12	174.621	Downregulated
Amarina.472.1	0.905613	0	0.493237	Downregulated
Amarina.472.3	2.68929	0	1.10815	Downregulated
Amarina.488.4	1.44342	0.631568	0	Downregulated
Amarina.495.1	1.28715	1.00219	0.243726	Downregulated
Amarina.544.13	1.8773	0	0	Downregulated
Amarina.746.2	4.20713	1.3868	0.824451	Downregulated
Amarina.882.8	0.7536	0.739988	0	Downregulated
Amarina.1097.1	6.88153	4.67271	1.66667	Downregulated
Amarina.1163.1	1.27885	0.177808	0.691867	Downregulated
Amarina.1201.2	1.14129	0	0.445699	Downregulated
Amarina.1238.5	2.72996	0	0	Downregulated
Amarina.1386.10	2.61586	0.282422	0	Downregulated
Amarina.1431.2	2.10433	0	0.874963	Downregulated
Amarina.1486.1	0.769379	0	0	Downregulated
Amarina.1520.1	0.647772	0	0.352526	Downregulated
Amarina.1520.2	1.12904	0.180354	0.978799	Downregulated
Amarina.1609.2	4.06121	3.1976	0	Downregulated
Amarina.1610.1	5.51458	2.27063	3.84877	Downregulated
Amarina.1611.2	4.01899	0	0	Downregulated
Amarina.1654.7	0.958907	0.53223	0.144297	Downregulated
Amarina.1684.1	5.73136	0	2.18602	Downregulated
Amarina.1714.1	1.02476	0.21667	0.65396	Downregulated
Amarina.1814.2	0.766679	0	0.618745	Downregulated
Amarina.1827.1	0.907502	0.883238	0	Downregulated
Amarina.1916.10	0.882305	0.574686	0	Downregulated
Amarina.1939.1	4.56961	1.66779	1.84505	Downregulated
Amarina.2003.1	1.92026	1.70631	0	Downregulated
Amarina.2313.1	3.40486	2.91421	0	Downregulated
Amarina.2313.2	3.66979	0	0	Downregulated
Amarina.2313.4	2.54877	1.37482	0	Downregulated
Amarina.2326.7	2.80043	0	0	Downregulated
Amarina.2437.1	28.2678	19.8596	10.3289	Downregulated
Amarina.2437.2	37.5786	21.7399	13.0901	Downregulated
Amarina.2437.3	26.2519	10.6799	3.29746	Downregulated
Amarina.2437.4	30.2786	11.7359	13.2496	Downregulated
Amarina.2438.2	130.859	46.9648	39.4936	Downregulated
Amarina.2438.1	152.238	104.402	56.9781	Downregulated
Amarina.2437.5	5.75199	3.13661	0.405482	Downregulated
Amarina.2438.4	5.52017	2.241	1.16801	Downregulated
Amarina.2437.6	10.1996	8.96202	2.13584	Downregulated
Amarina.2438.7	81.2009	38.5785	15.7825	Downregulated
Amarina.2437.7	6.65979	2.72349	0.743404	Downregulated
Amarina.2438.10	13.6609	10.9329	3.43981	Downregulated
Amarina.2438.11	30.728	11.2503	3.07027	Downregulated
Amarina.2437.17	31.0319	9.46328	12.5932	Downregulated
Amarina.2438.14	27.2771	19.5739	9.07684	Downregulated
Amarina.2437.22	11.4537	5.88969	2.36187	Downregulated
Amarina.2439.1	3.76793	2.01568	1.14003	Downregulated
Amarina.2439.2	2.04194	1.83309	0	Downregulated
Amarina.2439.3	28.5916	16.6864	10.2263	Downregulated
Amarina.2429.2	1.04737	0	0.491274	Downregulated
Amarina.2454.7	1.84253	0	0.311452	Downregulated
Amarina.2611.3	1.8141	0.192214	0.627204	Downregulated
Amarina.2651.1	3.82474	1.79394	1.21105	Downregulated
Amarina.2725.5	3.3543	0.270942	1.00711	Downregulated
Amarina.2836.7	1.85759	1.6288	0	Downregulated
Amarina.2958.1	0.61145	0	0	Downregulated
Amarina.2958.5	3.0044	2.30427	0.534919	Downregulated
Amarina.2993.1	0.909872	0.400043	0.15391	Downregulated
Amarina.3039.3	4.36897	0.717198	1.03409	Downregulated
Amarina.3169.1	2.41585	0	0	Downregulated
Amarina.3164.6	0.523931	0	0.252286	Downregulated
Amarina.3291.3	2.4017	0.318084	1.08913	Downregulated
Amarina.3337.1	1.95681	0.111214	0.320156	Downregulated
Amarina.3338.1	25.1996	0.712559	5.1569	Downregulated
Amarina.3341.2	0.81826	0	0	Downregulated
Amarina.3346.1	1.52418	0	0	Downregulated
Amarina.3400.1	3.7308	1.74401	0.736516	Downregulated
Amarina.3458.1	0.654003	0	0	Downregulated
Amarina.4014.3	1.08708	0	0	Downregulated
Amarina.4021.4	1.83563	0.89865	0.485235	Downregulated
Amarina.4034.1	1.24934	0	0	Downregulated
Amarina.4104.1	0.70588	0	0	Downregulated
Amarina.4235.37	1.68666	0.374878	0.154254	Downregulated
Amarina.4236.1	1.68037	0.181716	0.353536	Downregulated
Amarina.4359.2	0.94801	0.922664	0	Downregulated
Amarina.4382.1	1.34323	0	1.08976	Downregulated
Amarina.4498.1	2.24207	0	0	Downregulated
Amarina.4527.1	8.11763	0	0	Downregulated
Amarina.4594.1	2.65892	1.39324	0.329678	Downregulated
Amarina.4594.4	0.621128	0	0	Downregulated
Amarina.4680.6	0.545887	0	0	Downregulated
Amarina.4708.2	2.92902	0	0	Downregulated
Amarina.4708.5	2.92902	0	0	Downregulated
Amarina.4739.2	0.607591	0	0.100321	Downregulated
Amarina.4755.1	5.05317	2.23693	1.35287	Downregulated
Amarina.4792.2	32.1619	14.1862	20.4084	Downregulated
Amarina.4791.2	0.616171	0	0.157596	Downregulated
Amarina.4805.1	1.67207	0.386809	0.204405	Downregulated
Amarina.4859.6	1.58568	0.977578	0.254017	Downregulated
Amarina.4893.2	5.58546	1.59841	1.58829	Downregulated
Amarina.4893.3	2.88447	0.536142	1.68662	Downregulated
Amarina.5035.1	43.5174	13.6914	14.986	Downregulated
Amarina.5162.1	1.26486	0	0.59913	Downregulated
Amarina.5197.1	1.48217	0.615042	0	Downregulated
Amarina.5477.3	1.0103	0	0.820717	Downregulated
Amarina.5477.6	0.787651	0	0.633724	Downregulated
Amarina.5535.1	14.3678	3.55628	8.20489	Downregulated
Amarina.5705.3	5.60575	1.99273	1.61796	Downregulated
Amarina.5698.2	0.635157	0.515146	0	Downregulated
Amarina.5819.1	34.4026	1.84598	4.79116	Downregulated
Amarina.5822.1	2.7296	0	2.11862	Downregulated
Amarina.5912.4	1.6491	0	1.21594	Downregulated
Amarina.5954.1	1.00419	0.785878	0.223419	Downregulated
Amarina.6020.2	1.17374	0	0.529124	Downregulated
Amarina.6045.13	1.19508	0	0.470965	Downregulated
Amarina.6101.10	1.18309	0.767445	0.307468	Downregulated
Amarina.6236.1	1.40369	0.17077	0.166119	Downregulated
Amarina.6293.1	1.74879	0.523079	0.652306	Downregulated
Amarina.6310.3	0.928439	0.393733	0	Downregulated
Amarina.6442.11	3.53499	1.5299	1.12239	Downregulated
Amarina.6435.2	4.50249	1.99107	0.97275	Downregulated
Amarina.6435.6	3.44797	2.31938	0	Downregulated
Amarina.6435.15	0.642738	0	0	Downregulated
Amarina.6487.1	2.98177	2.2296	0.433777	Downregulated
Amarina.6486.3	1.84937	0.268817	1.02763	Downregulated
Amarina.6500.1	3.78969	1.47535	2.15276	Downregulated
Amarina.6523.1	1.74774	0.716804	0.179612	Downregulated
Amarina.6881.5	0.954825	0	0.3456	Downregulated
Amarina.6899.7	10.7633	10.6415	3.65006	Downregulated
Amarina.7108.1	9.61367	5.70752	4.00115	Downregulated
Amarina.7112.4	1.72537	0	0.606847	Downregulated
Amarina.7239.33	1.4847	0	0	Downregulated
Amarina.7249.1	9.7681	3.03393	6.08751	Downregulated
Amarina.7324.2	2.81925	1.52965	0.297599	Downregulated
Amarina.7334.10	0.655126	0	0	Downregulated
Amarina.7469.1	0.755427	0.60162	0	Downregulated
Amarina.7601.1	1.28445	0.401947	0	Downregulated
Amarina.7617.3	1.0839	0	0.265968	Downregulated
Amarina.7668.26	3.7379	0.781556	1.23217	Downregulated
Amarina.7668.28	0.915113	0	0	Downregulated
Amarina.7790.1	0.516165	0	0	Downregulated
Amarina.7849.1	1.90765	1.49875	0.583175	Downregulated
Amarina.7949.1	5.2639	0.497578	2.22605	Downregulated
Amarina.7953.1	14.0568	5.90294	3.84252	Downregulated
Amarina.7955.23	0.723123	0	0	Downregulated
Amarina.7933.4	5.73622	1.76606	2.97015	Downregulated
Amarina.7937.4	1.88269	1.37245	0	Downregulated
Amarina.8032.1	1.86131	0	0.135555	Downregulated
Amarina.8126.12	0.814699	0.594408	0	Downregulated
Amarina.8147.4	1.02894	0	0	Downregulated
Amarina.8147.5	1.61412	0.661447	0	Downregulated
Amarina.8164.2	6.41161	0	3.96482	Downregulated
Amarina.8172.5	1.32973	0.505376	0	Downregulated
Amarina.8172.6	3.40325	0	0	Downregulated
Amarina.8172.7	5.20033	1.71486	0	Downregulated
Amarina.8177.3	0.551041	0	0	Downregulated
Amarina.8328.1	2.78382	0.98529	1.68015	Downregulated
Amarina.8333.1	1.46693	0.186259	0.537239	Downregulated
Amarina.8333.2	7.35868	0.831851	2.77114	Downregulated
Amarina.8347.1	0.719595	0.233452	0	Downregulated
Amarina.8432.1	0.920279	0	0.226033	Downregulated
Amarina.8468.3	1.02046	0	0.888216	Downregulated
Amarina.8555.4	1.17234	0.988773	0	Downregulated
Amarina.8655.1	0.855677	0.347513	0	Downregulated
Amarina.8905.1	6.55059	2.96726	2.9123	Downregulated
Amarina.8989.1	0.549438	0.532419	0	Downregulated
Amarina.9213.4	14.8164	10.6435	5.99483	Downregulated
Amarina.9244.2	3.19697	2.66521	1.01815	Downregulated
Amarina.9244.8	0.538089	0	0	Downregulated
Amarina.9323.4	1.09253	0	0	Downregulated
Amarina.9344.2	0.618749	0	0	Downregulated
Amarina.9471.2	1.43836	0	0.396447	Downregulated
Amarina.9487.1	0.751569	0	0	Downregulated
Amarina.9647.1	7.01636	2.3972	2.57771	Downregulated
Amarina.9655.4	0.990118	0.186314	0.877873	Downregulated
Amarina.9655.5	1.65314	1.44975	0	Downregulated
Amarina.9708.1	1.49288	1.03784	0	Downregulated
Amarina.9724.9	1.10435	0	0.60058	Downregulated
Amarina.9724.11	2.8221	0	0	Downregulated
Amarina.9724.12	1.23653	0	0	Downregulated
Amarina.9724.13	0.891396	0.546029	0	Downregulated
Amarina.9724.14	5.04671	0	0	Downregulated
Amarina.9748.1	3.21745	0.911557	2.07374	Downregulated
Amarina.9748.2	1.32154	1.04434	0	Downregulated
Amarina.9883.1	3.0416	1.71887	1.2076	Downregulated
Amarina.9887.2	23.8292	4.63542	3.32757	Downregulated
Amarina.10286.1	16.2408	3.15237	10.7289	Downregulated
Amarina.10320.1	1.63827	0	0	Downregulated
Amarina.10350.14	1.33233	0.875809	0.304858	Downregulated
Amarina.10433.1	6.96428	0	0	Downregulated
Amarina.10434.2	3.05146	0.0975586	0.0949021	Downregulated
Amarina.10582.2	2.76565	0.375522	0.612877	Downregulated
Amarina.10582.11	1.03733	0	0	Downregulated
Amarina.10826.9	1.49393	0.538411	0.265376	Downregulated
Amarina.10872.1	1.41543	0	1.10852	Downregulated
Amarina.10975.1	1.80086	0	0	Downregulated
Amarina.11046.1	3.69953	2.80048	1.16753	Downregulated
Amarina.11096.7	0.53514	0	0.155658	Downregulated
Amarina.11096.8	9.758	4.54471	4.58835	Downregulated
Amarina.11137.1	2.22305	0.309088	1.20268	Downregulated
Amarina.11193.1	2.32847	1.13781	0	Downregulated
Amarina.11197.1	3.18063	1.43685	1.03865	Downregulated
Amarina.11212.4	0.910316	0	0	Downregulated
Amarina.11212.6	0.748224	0.104147	0.35049	Downregulated
Amarina.11411.4	0.507453	0	0	Downregulated
Amarina.11411.6	2.32237	0.492204	1.90695	Downregulated
Amarina.11419.1	6.61337	2.8258	5.65043	Downregulated
Amarina.11578.1	1.39013	0.751645	0.292471	Downregulated
Amarina.11619.10	1.0674	0	0	Downregulated
Amarina.11619.14	1.82139	0	0	Downregulated
Amarina.11619.16	2.69361	0.406344	1.827	Downregulated
Amarina.11659.1	2.38184	0	0.451007	Downregulated
Amarina.11691.2	2.18869	0	1.16635	Downregulated
Amarina.11693.1	0.955006	0.333503	0	Downregulated
Amarina.11735.1	1.9457	0.519051	1.22076	Downregulated
Amarina.11807.1	4.65926	2.48752	0.773449	Downregulated
Amarina.11969.1	0.734661	0.526015	0	Downregulated
Amarina.11970.5	1.66324	0	0.209299	Downregulated
Amarina.11970.7	1.01179	0.941609	0	Downregulated
Amarina.11970.15	0.530837	0	0	Downregulated
Amarina.12063.5	0.557586	0.452509	0	Downregulated
Amarina.12121.10	1.48524	0	1.48039	Downregulated
Amarina.12189.4	2.00698	0	1.95669	Downregulated
Amarina.12197.1	5.45232	1.68564	2.86669	Downregulated
Amarina.12296.6	2.61753	0	1.6833	Downregulated
Amarina.12322.5	3.92013	2.80139	0	Downregulated
Amarina.12441.2	0.545968	0	0	Downregulated
Amarina.12441.13	1.2846	0	0	Downregulated
Amarina.12441.16	3.22554	1.10938	1.48415	Downregulated
Amarina.12459.1	2.14633	0.337583	0	Downregulated
Amarina.12488.1	4.09495	0.209761	0	Downregulated
Amarina.12616.1	64.9379	53.333	17.1355	Downregulated
Amarina.12709.2	6.97433	2.81552	4.15421	Downregulated
Amarina.12711.1	1.06468	0	0.251998	Downregulated
Amarina.12775.3	1.09829	0.384591	0	Downregulated
Amarina.12823.1	1.97432	0	0.854629	Downregulated
Amarina.12854.1	1.80655	1.69073	0	Downregulated
Amarina.12861.1	0.589264	0	0	Downregulated
Amarina.12889.2	2.04111	0.408178	0.472298	Downregulated
Amarina.12925.1	1.12107	0.786742	0.300089	Downregulated
Amarina.13196.5	1.85589	0	1.11831	Downregulated
Amarina.13630.1	0.648064	0	0	Downregulated
Amarina.13684.3	4.91416	1.26325	0.263974	Downregulated
Amarina.13684.4	2.81822	2.25021	0.737291	Downregulated
Amarina.13712.1	0.625981	0	0.149038	Downregulated
Amarina.13757.2	7.06112	0.566387	0.139659	Downregulated
Amarina.13757.1	113.108	60.5679	47.1876	Downregulated
Amarina.14080.4	3.73883	0	3.52215	Downregulated
Amarina.14098.3	4.31471	1.2201	2.99954	Downregulated
Amarina.14286.1	1.28817	0	0	Downregulated
Amarina.14285.2	1.7545	0	0.214172	Downregulated
Amarina.14285.3	1.34074	0	0	Downregulated
Amarina.14332.1	1.24319	0.94605	0	Downregulated
Amarina.14381.1	0.799308	0.426254	0	Downregulated
Amarina.14428.1	2.5826	0	0	Downregulated
Amarina.14492.1	62.0007	54.266	9.24977	Downregulated
Amarina.14719.4	3.42887	2.2958	0	Downregulated
Amarina.14731.1	0.954079	0.318004	0	Downregulated
Amarina.14905.3	0.535435	0.508717	0	Downregulated
Amarina.14912.1	1.68121	0.297503	0.868205	Downregulated
Amarina.15029.18	6.46942	0.614753	1.77894	Downregulated
Amarina.15350.4	1.08667	0.888621	0	Downregulated
Amarina.15350.7	1.06256	1.01701	0	Downregulated
Amarina.15459.4	3.18154	0	0	Downregulated
Amarina.15464.1	8.08314	1.32196	1.6172	Downregulated
Amarina.15571.2	2.74895	1.09557	2.18251	Downregulated
Amarina.15593.1	0.830971	0	0	Downregulated
Amarina.15617.1	2.26311	1.80213	0.389568	Downregulated
Amarina.15963.4	1.6071	0	1.02905	Downregulated
Amarina.16414.2	1.97881	1.26123	0.408964	Downregulated
Amarina.17003.2	1.51277	0	0	Downregulated
Amarina.17066.4	1.02339	0	0.377996	Downregulated
Amarina.17066.8	0.922388	0	0	Downregulated
Amarina.17066.9	2.09012	0.47525	0.163663	Downregulated
Amarina.17199.5	1.16997	0	0	Downregulated
Amarina.17224.1	6.16816	1.83745	3.50697	Downregulated
Amarina.17328.1	1.22331	0.794928	0.196119	Downregulated
Amarina.17397.9	1.01239	0	0.11209	Downregulated
Amarina.17442.1	2.35253	0.321091	0.249878	Downregulated
Amarina.17570.16	1.03261	0	0.764068	Downregulated
Amarina.17618.3	3.68031	0	3.51347	Downregulated
Amarina.17631.1	2.61071	1.02404	2.55488	Downregulated
Amarina.17796.2	2.66491	1.16873	0.220623	Downregulated
Amarina.17796.3	2.71818	0	0.732122	Downregulated
Amarina.17992.3	1.50064	0	0	Downregulated
Amarina.18166.1	6.6006	3.56896	2.31475	Downregulated
Amarina.18181.7	2.12031	0.922573	0	Downregulated
Amarina.18217.1	0.865649	0.840823	0	Downregulated
Amarina.18218.1	0.52742	0	0.214003	Downregulated
Amarina.18355.1	4.13305	1.22172	2.94861	Downregulated
Amarina.18366.3	0.651351	0.605839	0	Downregulated
Amarina.18452.3	0.870898	0	0	Downregulated
Amarina.18530.2	0.758545	0	0.308356	Downregulated
Amarina.18615.1	9.75497	4.44923	0	Downregulated
Amarina.18615.3	1353.45	771.753	456.344	Downregulated
Amarina.18615.4	54.9773	35.3468	18.5127	Downregulated
Amarina.18707.1	1.35924	0	0	Downregulated
Amarina.18747.5	4.80371	0	2.34256	Downregulated
Amarina.18787.6	0.583196	0	0	Downregulated
Amarina.18800.1	1.05797	0.204994	0	Downregulated
Amarina.18803.2	2.61614	0	0.586601	Downregulated
Amarina.19075.1	0.994563	0.241993	0.823912	Downregulated
Amarina.19083.2	2.47992	2.05616	0	Downregulated
Amarina.19197.2	18.5523	7.76827	11.1724	Downregulated
Amarina.19197.4	3.37277	0.960705	1.68631	Downregulated
Amarina.19224.1	2.37536	0	1.43086	Downregulated
Amarina.19401.1	1.26735	0	0.555804	Downregulated
Amarina.19416.1	0.830152	0	0.157191	Downregulated
Amarina.19668.2	0.82171	0.315978	0	Downregulated
Amarina.19669.1	3.50553	0	0	Downregulated
Amarina.19711.1	0.799815	0.354553	0	Downregulated
Amarina.19759.1	0.904148	0	0	Downregulated
Amarina.19946.1	15.4821	5.0814	8.50699	Downregulated
Amarina.20139.6	2.18173	1.82766	0.670018	Downregulated
Amarina.20166.1	4.05044	0.929788	1.73293	Downregulated
Amarina.20208.6	9.11772	6.3453	1.96402	Downregulated
Amarina.20397.1	1.30382	0.181065	0.112254	Downregulated
Amarina.20435.3	0.975928	0	0	Downregulated
Amarina.20446.6	4.00405	0	0	Downregulated
Amarina.20740.1	10.6375	0.690206	2.34994	Downregulated
Amarina.20849.17	0.88531	0	0.691163	Downregulated
Amarina.20851.3	3.02473	0	2.28849	Downregulated
Amarina.20851.8	1.2325	0	0	Downregulated
Amarina.20885.12	0.948514	0.435684	0.0920949	Downregulated
Amarina.20911.2	2.8069	1.34201	1.05634	Downregulated
Amarina.20943.1	0.813068	0.785714	0	Downregulated
Amarina.21111.1	0.604319	0	0	Downregulated
Amarina.21316.1	1.23685	0	0	Downregulated
Amarina.21347.1	3.30934	1.69741	1.12749	Downregulated
Amarina.21376.1	1.44702	0.140833	0.342496	Downregulated
Amarina.21398.2	15.5307	7.71976	5.75841	Downregulated
Amarina.21398.3	5.56365	1.88456	1.68	Downregulated
Amarina.21407.2	1.12849	0.857267	0	Downregulated
Amarina.21490.2	3.09915	0	0	Downregulated
Amarina.21490.3	5.66306	1.60467	2.76442	Downregulated
Amarina.21543.12	5.61598	2.52845	2.93724	Downregulated
Amarina.21582.2	0.810044	0	0	Downregulated
Amarina.21614.1	3.91441	0	2.55542	Downregulated
Amarina.21622.1	1.88232	0.908166	0.441718	Downregulated
Amarina.21731.1	2.36096	0.492393	1.43695	Downregulated
Amarina.21940.7	1.01021	0.870691	0	Downregulated
Amarina.22231.10	1.41335	1.30419	0	Downregulated
Amarina.22339.2	13.7386	10.7454	6.14363	Downregulated
Amarina.22452.2	1.50255	0	0	Downregulated
Amarina.22456.4	4.69514	0	0	Downregulated
Amarina.22456.5	1.78524	0.489981	0	Downregulated
Amarina.22456.8	2.83645	2.25597	0	Downregulated
Amarina.22525.2	3.00337	1.08158	2.59878	Downregulated
Amarina.22525.4	4.02481	0	0	Downregulated
Amarina.22554.2	5.6932	1.84558	3.23674	Downregulated
Amarina.22661.6	0.682164	0	0	Downregulated
Amarina.22661.7	7.53664	3.01806	2.42887	Downregulated
Amarina.22712.2	2.61009	1.09914	0.842719	Downregulated
Amarina.22862.1	4.56237	1.11021	0	Downregulated
Amarina.22869.1	16.5028	6.23057	2.49796	Downregulated
Amarina.22881.1	18.83	3.55332	0	Downregulated
Amarina.22837.2	1.30451	0.293673	1.20855	Downregulated
Amarina.22918.1	4.00648	3.4661	1.26439	Downregulated
Amarina.22965.1	0.646083	0.0449149	0.0436919	Downregulated
Amarina.23077.1	1.2136	0	0	Downregulated
Amarina.23284.1	0.689402	0	0.176206	Downregulated
Amarina.23536.1	2.02153	0.562137	0.410122	Downregulated
Amarina.23844.1	1.0903	1.06115	0.258063	Downregulated
Amarina.23865.1	2.25882	0	0	Downregulated
Amarina.24051.2	3.7839	0	0.632197	Downregulated
Amarina.24198.1	1.15543	0.680535	0	Downregulated
Amarina.24337.1	2.01582	0.280274	0.545285	Downregulated
Amarina.24367.9	3.39816	2.42853	0	Downregulated
Amarina.24385.2	2.57711	0.903731	0.97272	Downregulated
Amarina.24747.1	1.517	0.442934	1.29262	Downregulated
Amarina.24766.1	1.24075	0.188911	0	Downregulated
Amarina.24781.7	0.693672	0.342234	0	Downregulated
Amarina.24810.1	6.00569	1.199	1.31214	Downregulated
Amarina.25108.2	15.2603	6.90077	12.0172	Downregulated
Amarina.25296.2	1.69099	1.48901	0	Downregulated
Amarina.25524.2	1.15079	0	0	Downregulated
Amarina.25563.1	1.06816	0	0.226223	Downregulated
Amarina.25701.1	14.7619	5.08445	11.0598	Downregulated
Amarina.25712.1	6.98038	1.3385	3.39716	Downregulated
Amarina.25712.2	4.93861	1.01306	0.628505	Downregulated
Amarina.25712.3	4.68392	2.93654	2.07133	Downregulated
Amarina.25709.2	1.31277	0	0.929276	Downregulated
Amarina.25709.5	1.0915	0	0.939485	Downregulated
Amarina.25747.1	0.886488	0	0.186323	Downregulated
Amarina.25801.1	4.44014	0	0	Downregulated
Amarina.25931.21	1.34487	0.385203	0.868753	Downregulated
Amarina.26043.2	0.683503	0	0	Downregulated
Amarina.26065.1	0.721292	0.585007	0	Downregulated
Amarina.26222.1	35.6103	15.734	21.6286	Downregulated
Amarina.26281.3	1.85433	0.879372	0	Downregulated
Amarina.26317.1	7.96546	0.637783	0.673546	Downregulated
Amarina.26317.5	2.19368	0.1741	0	Downregulated
Amarina.26317.6	1.39844	0.364213	0.380354	Downregulated
Amarina.26366.1	0.853738	0.124332	0.483787	Downregulated
Amarina.26428.9	1.15828	0	0	Downregulated
Amarina.26428.13	1.2802	0.190709	0	Downregulated
Amarina.26428.14	1.70833	0	0.660022	Downregulated
Amarina.26428.17	1.91139	0.946081	0.581327	Downregulated
Amarina.26545.3	2.97103	1.15551	1.36533	Downregulated
Amarina.26656.1	2.55636	1.98844	0.204978	Downregulated
Amarina.26656.3	1.13133	0.215906	1.10348	Downregulated
Amarina.26847.3	1.64676	0.308694	1.04412	Downregulated
Amarina.26902.3	2.83544	0	0.774747	Downregulated
Amarina.26940.1	0.539379	0	0.510664	Downregulated
Amarina.27148.4	0.640991	0	0	Downregulated
Amarina.27225.3	1.36307	0.619556	0	Downregulated
Amarina.27267.1	1.1997	0.331284	1.08116	Downregulated
Amarina.27345.3	4.51602	0	4.34733	Downregulated
Amarina.27458.3	0.765384	0.693569	0	Downregulated
Amarina.27458.4	1.32684	1.22191	0.3496	Downregulated
Amarina.27458.5	0.788161	0	0.426566	Downregulated
Amarina.27474.7	1.15622	0	0	Downregulated
Amarina.27564.4	0.749826	0	0.176496	Downregulated
Amarina.27564.5	2.57165	0.966388	1.68014	Downregulated
Amarina.27725.1	4.12593	0	0	Downregulated
Amarina.27763.1	0.961723	0.312004	0	Downregulated
Amarina.27769.2	2.26878	0.698596	1.90305	Downregulated
Amarina.27802.1	1.60817	0.503146	0	Downregulated
Amarina.27835.1	1.8526	0	1.14197	Downregulated
Amarina.27871.1	2.26068	1.16937	0.298886	Downregulated
Amarina.27910.2	2.45327	0.313905	0.145292	Downregulated
Amarina.27911.1	4.93908	1.83742	3.5456	Downregulated
Amarina.28078.1	1.06352	0.316812	0	Downregulated
Amarina.28078.2	0.504343	0	0.185452	Downregulated
Amarina.28093.1	5.69244	0.947536	0.717456	Downregulated
Amarina.28180.2	0.719874	0.673365	0	Downregulated
Amarina.28205.1	16.4413	7.19106	5.25372	Downregulated
Amarina.28267.1	4.13868	1.67066	2.58467	Downregulated
Amarina.28267.2	2.77553	1.08338	0.643187	Downregulated
Amarina.28267.4	1.0709	0	0.943979	Downregulated
Amarina.28356.1	1.07308	0.783293	0	Downregulated
Amarina.28445.1	1.31231	0.153587	0	Downregulated
Amarina.28746.1	2.24921	0	0	Downregulated
Amarina.28917.1	1.66664	0	0	Downregulated
Amarina.29055.3	0.940974	0	0	Downregulated
Amarina.29085.4	1.99428	0	0.862783	Downregulated
Amarina.29097.1	3.33226	0.961387	2.69555	Downregulated
Amarina.29141.3	0.922512	0	0	Downregulated
Amarina.29227.1	5.77617	1.04101	2.01935	Downregulated
Amarina.29227.2	10.597	4.01772	3.01498	Downregulated
Amarina.29227.3	6.29411	0	0	Downregulated
Amarina.29233.1	25.8975	0	1.71014	Downregulated
Amarina.29231.5	0.652233	0.448997	0	Downregulated
Amarina.29262.1	9.44857	3.5246	6.94704	Downregulated
Amarina.29317.1	1.08512	0	0.449078	Downregulated
Amarina.29317.2	1.09266	0	0.992512	Downregulated
Amarina.29350.3	0.866929	0	0	Downregulated
Amarina.29438.2	0.784787	0	0	Downregulated
Amarina.29518.24	0.85731	0	0.732474	Downregulated
Amarina.29744.1	0.827587	0.535698	0	Downregulated
Amarina.29744.3	1.6571	0.189197	0.619585	Downregulated
Amarina.30131.2	0.838224	0.514556	0	Downregulated
Amarina.30256.42	0.665915	0.533244	0	Downregulated
Amarina.30253.4	2.19613	0	1.12108	Downregulated
Amarina.30254.1	0.571107	0.555838	0	Downregulated
Amarina.30344.12	2.15155	0.634077	0.436639	Downregulated
Amarina.30389.13	0.654462	0	0	Downregulated
Amarina.30440.1	7.78431	2.59844	3.94037	Downregulated
Amarina.30539.1	1.40288	0	0.442731	Downregulated
Amarina.30596.3	1.88533	0	0	Downregulated
Amarina.30630.1	5.14578	2.94527	1.75039	Downregulated
Amarina.30627.4	1.42832	0	0.870057	Downregulated
Amarina.30658.1	2.67578	0	0	Downregulated
Amarina.30658.2	14.7114	3.56734	0.362639	Downregulated
Amarina.30658.4	18.5826	2.22504	0	Downregulated
Amarina.30984.3	15.4894	7.42633	0	Downregulated
Amarina.30997.5	4.36263	0	1.02853	Downregulated
Amarina.31238.14	0.960178	0	0	Downregulated
Amarina.31391.1	1.36089	1.08368	0.351391	Downregulated
Amarina.31415.1	3.0032	0.478217	0.640387	Downregulated
Amarina.31435.1	2.14714	0.545149	1.32797	Downregulated
Amarina.31442.1	2.07241	0	0	Downregulated
Amarina.31567.2	3.62252	0	1.28161	Downregulated
Amarina.31602.9	2.47982	0	0	Downregulated
Amarina.31602.14	1.53384	0	0	Downregulated
Amarina.31602.24	8.04997	0	0	Downregulated
Amarina.31602.26	2.23762	1.20099	0.278079	Downregulated
Amarina.31602.27	6.94047	0	0	Downregulated
Amarina.31602.33	5.75903	0	0	Downregulated
Amarina.31638.1	0.891115	0	0.365472	Downregulated
Amarina.31675.1	1.62677	0.848984	0.532833	Downregulated
Amarina.31677.1	1.72762	0.55877	0.138741	Downregulated
Amarina.31877.2	1.58313	1.05202	0	Downregulated
Amarina.31936.1	0.984953	0	0	Downregulated
Amarina.32104.6	1.83329	0	0	Downregulated
Amarina.32227.6	0.659454	0	0	Downregulated
